# Supplementary material for: Auditory thresholds compatible with optimal speech reception likely evolved before the human-chimpanzee split
Source: Sci Rep. 2023 Nov 25;13:20732. doi: 10.1038/s41598-023-47778-2 (PMC10676368; doi:10.1038/s41598-023-47778-2)
Supplement: Supplementary file 2 — Supplementary Information 2. [file 41598_2023_47778_MOESM2_ESM.xlsx]

## Sheet: a.) METF all human ears
Data human
	human1	human2	human3	human3	human4	human5	human6	human7	human8	human9	human10	human11
ID	2017019	2016165	2016016	2016015	2017116	2017151	2017215	2017094	2016314	2017080	2016072	2017159
side	l	l	r	l	r	l	l	r	r	r	r	l
age in years	88	80	75	75	55	73	55	49	88	52	57	77
sex	f	m	m	m	m	m	m	m	f	m	f	f
frequency in Hz	Magnitude in db	Magnitude in db	Magnitude in db	Magnitude in db	Magnitude in db	Magnitude in db	Magnitude in db	Magnitude in db	Magnitude in db	Magnitude in db	Magnitude in db	Magnitude in db
200.22	-32.613	-32.534	-35.4289	-28.3899	-37.6471	-29.5149	-32.9225	-32.3258	-37.2013	-36.3144	-35.3861	-30.6471
204.91	-32.78	-32.32	-35.4072	-28.2496	-36.9037	-29.1022	-33.2512	-33.3051	-37.0088	-36.2798	-35.3006	-30.7047
209.7	-32.776	-32.163	-35.3852	-28.1085	-37.0796	-28.7	-33.6003	-33.8891	-37.0323	-36.1588	-35.2591	-30.6308
214.61	-32.385	-32.034	-35.3626	-27.9663	-36.8514	-28.3063	-33.9733	-33.8223	-36.9347	-36.1275	-35.1017	-30.6729
219.64	-32.645	-31.711	-35.1344	-27.9191	-37.0496	-28.2432	-34.3728	-32.6189	-36.4151	-36.0152	-35.0561	-30.6605
224.78	-31.442	-31.609	-34.8973	-27.8759	-35.8622	-28.1956	-34.8009	-32.5066	-36.5104	-35.7896	-34.862	-30.5489
230.04	-31.231	-31.12	-34.6613	-27.8319	-35.816	-28.1471	-35.262	-33.0103	-36.0151	-35.6522	-34.6219	-30.3624
235.43	-31.754	-31.588	-34.4258	-27.787	-35.387	-28.0976	-35.5972	-32.3677	-35.8391	-35.441	-34.4759	-29.9961
240.94	-30.9	-30.908	-34.1916	-27.7414	-35.3409	-28.0474	-35.2697	-32.617	-35.6359	-35.2604	-34.4374	-29.9202
246.58	-32.019	-31.36	-33.9582	-27.695	-35.1684	-27.9963	-34.9468	-32.1578	-35.562	-35.0846	-34.2283	-29.6115
252.35	-30.466	-31.214	-33.7257	-27.6477	-35.0253	-27.9443	-34.6284	-32.1679	-35.2383	-34.8868	-34.0839	-29.6588
258.26	-30.652	-30.179	-33.5021	-27.5743	-34.9928	-27.9018	-34.314	-32.2027	-35.1382	-34.6942	-33.8783	-29.2444
264.31	-30.716	-30.176	-33.3797	-27.1923	-34.5671	-27.9904	-34.0035	-31.7435	-34.9123	-34.4841	-33.6796	-28.7423
270.5	-30.732	-29.815	-33.2562	-26.8182	-34.3394	-28.0819	-33.6969	-31.6182	-34.6072	-34.3231	-33.5353	-28.5726
276.83	-29.644	-30.151	-33.1317	-26.4515	-34.5974	-28.1765	-33.4208	-31.4921	-34.3961	-34.1749	-33.3245	-28.158
283.31	-30.311	-29.973	-33.006	-26.0916	-34.5159	-28.2744	-33.1699	-31.1555	-34.1251	-33.9889	-33.1365	-28.0697
289.94	-29.918	-29.235	-32.8793	-25.7381	-34.41	-28.3758	-32.9205	-30.9912	-33.9021	-33.9256	-33.0345	-27.6766
296.73	-29.543	-29.446	-32.7515	-25.3904	-34.1595	-28.4808	-32.6722	-30.767	-33.6787	-33.7807	-32.7698	-27.346
303.68	-29.329	-29.093	-32.5229	-25.1691	-33.9297	-28.3687	-32.4253	-30.538	-33.4042	-33.6652	-32.6345	-26.8812
310.79	-28.983	-28.695	-32.1585	-25.1196	-33.6096	-27.953	-32.1798	-30.2763	-33.1858	-33.5231	-32.3513	-26.517
318.06	-28.744	-28.359	-31.8009	-25.0692	-33.1949	-27.5476	-31.8927	-30.0591	-32.8276	-33.3383	-32.1326	-26.1472
325.51	-28.404	-28.105	-31.4492	-25.0178	-32.9222	-27.1508	-31.5949	-29.7196	-32.5984	-33.1489	-31.9462	-25.7934
333.13	-28.13	-27.839	-31.1036	-24.9657	-32.689	-26.763	-31.3006	-29.4425	-32.2085	-32.8333	-31.7644	-25.4353
340.93	-27.843	-27.575	-30.7636	-24.9126	-32.3846	-26.3831	-31.0092	-29.2668	-31.9675	-32.5881	-31.5402	-25.0662
348.91	-27.591	-27.249	-30.5324	-24.7546	-31.985	-26.0589	-30.721	-29.1547	-31.6793	-32.4162	-31.3739	-24.8051
357.08	-27.304	-26.976	-30.3588	-24.5391	-31.6932	-25.765	-30.4467	-29.1986	-31.4171	-32.2239	-31.1985	-24.5468
365.44	-27.054	-26.691	-30.1847	-24.3241	-31.3977	-25.4743	-30.1802	-29.4061	-31.1179	-32.0853	-31.0476	-24.3617
373.99	-26.787	-26.431	-30.0102	-24.1095	-31.129	-25.1867	-29.9158	-30.0324	-31.0747	-32.0119	-30.9315	-24.2151
382.75	-26.533	-26.133	-29.835	-23.895	-30.9113	-24.9015	-29.653	-30.8093	-30.7826	-32.0331	-30.9745	-24.0498
391.71	-26.279	-25.88	-29.6412	-23.69	-30.684	-24.7177	-29.384	-28.2032	-30.3116	-31.866	-30.6997	-23.8333
400.88	-26.038	-25.584	-29.4329	-23.4924	-30.4379	-24.6128	-29.0579	-28.2808	-29.9471	-31.6436	-30.3897	-23.6076
410.27	-25.754	-25.329	-29.2246	-23.2945	-30.1709	-24.5066	-28.7362	-28.2713	-29.6429	-31.448	-30.2875	-23.4128
419.87	-25.523	-25.017	-29.0167	-23.0968	-29.912	-24.3995	-28.4192	-28.1728	-29.3468	-31.2136	-30.149	-23.1725
429.7	-25.237	-24.73	-28.8089	-22.8988	-29.7171	-24.291	-28.106	-27.9969	-29.013	-30.9809	-30.0101	-22.9355
439.76	-24.956	-24.429	-28.6138	-22.6759	-29.4056	-24.1128	-27.6881	-27.7798	-28.6588	-30.7816	-29.8712	-22.7266
450.06	-24.684	-24.124	-28.4186	-22.4534	-29.1269	-23.934	-27.2801	-27.6123	-28.3715	-30.5926	-29.7219	-22.5496
460.59	-24.404	-23.78	-28.2234	-22.2316	-28.8604	-23.755	-26.8819	-27.4821	-28.1189	-30.4351	-29.562	-22.3641
471.38	-24.131	-23.428	-28.0279	-22.0102	-28.5877	-23.5754	-26.4875	-27.3837	-27.7773	-30.2436	-29.3676	-22.1738
482.41	-23.809	-23.082	-27.7664	-21.7044	-28.2829	-23.3115	-26.0886	-27.1994	-27.4911	-30.0331	-29.1718	-21.943
493.7	-23.491	-22.702	-27.4982	-21.3912	-27.9437	-23.0386	-25.6984	-26.9849	-26.678	-29.6492	-28.9553	-21.6522
505.26	-23.075	-22.4	-27.2319	-21.0818	-27.643	-22.7677	-25.3162	-26.7084	-26.4977	-29.315	-28.7334	-21.3587
517.09	-22.651	-22.032	-26.9721	-20.7805	-27.2081	-22.4968	-25.0326	-26.374	-26.4285	-28.9778	-28.5167	-21.0686
529.2	-22.142	-21.679	-26.7465	-20.5127	-26.8249	-22.2124	-24.7765	-25.9992	-25.9769	-28.5463	-28.2942	-20.842
541.59	-21.845	-21.298	-26.5216	-20.2469	-26.4049	-21.9307	-24.5221	-25.5538	-25.3473	-28.1469	-28.0761	-20.723
554.27	-21.616	-21.05	-26.2972	-19.9832	-26.0588	-21.6515	-24.124	-25.1337	-24.7178	-27.7695	-27.8605	-20.6649
567.24	-20.863	-20.753	-25.92	-19.5147	-25.5852	-21.2379	-23.6346	-24.7353	-24.1944	-27.4781	-27.6286	-20.6099
580.52	-20.327	-20.397	-25.4756	-18.9613	-24.9538	-20.7678	-23.1606	-24.3634	-23.7179	-27.374	-27.3725	-20.4995
594.11	-19.991	-20.056	-25.0432	-18.4292	-24.6518	-20.3116	-22.8094	-24.1389	-23.2344	-27.4141	-27.114	-20.325
608.02	-19.524	-19.525	-24.6077	-17.957	-24.0378	-19.7978	-22.5354	-24.0918	-22.6505	-27.5097	-26.8885	-20.1253
622.26	-19.034	-19.295	-24.1676	-17.5445	-23.5632	-19.2236	-22.2637	-24.1398	-22.134	-27.6041	-26.6571	-19.912
636.82	-18.513	-18.486	-23.7395	-17.1421	-22.9823	-18.6733	-22.1506	-24.2335	-21.611	-27.5484	-26.3748	-19.6982
651.73	-18.031	-18.276	-23.3544	-16.8439	-22.4416	-18.0381	-22.0733	-23.6469	-21.031	-27.2373	-26.0656	-19.4713
666.99	-17.547	-17.49	-23.0115	-16.6511	-21.857	-17.3261	-22.075	-23.5595	-20.4932	-26.9285	-25.7272	-19.1962
682.61	-17.184	-17.154	-22.6739	-16.4582	-21.2877	-16.6532	-22.4308	-23.4651	-19.9804	-26.6326	-25.4001	-18.8761
698.59	-16.91	-16.597	-22.4512	-16.5817	-20.7591	-15.9349	-22.8105	-23.534	-19.5536	-26.3217	-25.0467	-18.4755
714.94	-16.68	-16.133	-22.2779	-16.8589	-20.0978	-15.2237	-23.4488	-23.8068	-19.1869	-26.098	-24.6847	-18.0619
731.68	-16.569	-15.702	-22.1435	-17.1548	-19.5104	-14.5496	-24.2556	-23.8623	-18.9018	-25.9917	-24.2735	-17.6814
748.81	-16.494	-15.26	-22.537	-17.5063	-18.9427	-13.8892	-25.1416	-24.1734	-18.7468	-25.9209	-23.8315	-17.387
766.34	-16.408	-14.889	-22.9591	-17.8813	-18.4203	-13.2618	-26.1068	-24.2808	-18.6937	-25.8459	-23.3465	-17.2694
784.28	-16.254	-14.6	-23.3313	-18.0079	-17.9684	-12.8279	-27.1716	-24.2382	-18.7745	-25.6757	-23.0101	-17.3593
802.64	-16.046	-14.415	-23.6723	-17.9573	-17.6033	-12.512	-28.1404	-24.0707	-18.9682	-25.2649	-22.634	-17.6436
821.43	-15.578	-14.349	-23.8825	-17.7825	-17.3675	-12.3254	-29.2278	-23.8554	-19.2633	-24.8448	-22.2815	-18.0722
840.67	-15.127	-14.419	-23.6768	-17.2766	-17.3022	-12.4923	-29.9507	-23.6453	-19.6378	-24.3962	-21.9569	-18.5676
860.35	-14.752	-14.628	-23.4499	-16.7772	-17.3367	-12.6834	-30.7274	-23.4062	-20.0373	-23.9447	-21.6478	-19.0965
880.49	-14.485	-14.951	-22.8241	-16.0947	-17.4544	-13.2305	-30.9575	-23.181	-20.4756	-23.5717	-21.3399	-19.6656
901.1	-14.369	-14.937	-22.2272	-15.4477	-17.6454	-13.8286	-31.132	-22.947	-20.9009	-23.2071	-21.0163	-20.1985
922.2	-14.436	-15.159	-21.5238	-14.6508	-17.8847	-14.4407	-30.8536	-22.7236	-21.2948	-22.9154	-20.647	-20.622
943.79	-14.646	-15.7	-20.8509	-13.8941	-18.1373	-15.1119	-30.5157	-22.513	-21.6158	-22.6211	-20.2744	-20.8999
965.88	-14.97	-16.081	-20.0685	-13.1206	-18.4463	-15.4791	-30.0361	-22.2435	-21.8868	-22.4333	-19.978	-21.1167
988.5	-15.383	-16.296	-19.3228	-12.389	-18.7705	-15.8394	-29.54	-22.1361	-22.0316	-22.3608	-19.6662	-21.2603
1011.64	-15.836	-16.457	-18.4786	-11.6339	-19.1049	-15.8786	-29.0334	-22.0268	-22.1371	-22.42	-19.3083	-21.4168
1035.32	-16.285	-16.608	-17.6689	-10.9011	-19.4674	-15.9345	-28.3839	-22.1123	-22.2212	-22.5881	-18.9651	-21.5688
1059.56	-16.721	-16.656	-16.808	-10.1081	-19.8245	-16.07	-27.717	-22.1318	-22.3193	-22.8832	-18.6993	-21.6861
1084.37	-17.158	-16.537	-15.9622	-9.32886	-20.2313	-16.1172	-27.0149	-22.2404	-22.4247	-23.0317	-18.4494	-21.7736
1109.75	-17.577	-16.302	-15.1143	-8.54903	-20.6158	-16.0281	-26.4579	-22.3559	-22.5096	-23.1494	-18.3228	-21.858
1135.73	-17.899	-16.005	-14.3188	-7.81891	-21.025	-16.3061	-25.9997	-22.464	-22.6132	-23.4037	-18.269	-21.9633
1162.32	-18.124	-15.705	-13.5781	-7.14322	-21.422	-16.7635	-25.6809	-22.5687	-22.7134	-23.66	-18.2902	-22.0424
1189.53	-18.221	-15.441	-12.9496	-6.63641	-21.7808	-17.2824	-25.4587	-22.6889	-22.7985	-23.9577	-18.3318	-22.169
1217.38	-18.255	-15.538	-12.4716	-6.27733	-22.1123	-17.8245	-25.3182	-22.7554	-22.8674	-24.2866	-18.3906	-22.3289
1245.88	-18.234	-15.673	-12.1221	-6.04904	-22.401	-18.3925	-25.2802	-22.9104	-22.9525	-24.6442	-18.4467	-22.4214
1275.05	-18.297	-15.911	-12.217	-6.15377	-22.6283	-18.978	-25.3392	-22.9914	-23.0453	-24.9114	-18.5424	-22.5617
1304.9	-18.415	-16.352	-12.5412	-6.39612	-22.7697	-19.6105	-25.4826	-23.1027	-23.1859	-25.1194	-18.708	-22.7645
1335.45	-18.571	-16.905	-13.119	-6.78844	-22.8697	-20.2901	-25.7068	-23.1737	-23.3059	-25.1898	-18.9682	-22.9868
1366.72	-18.881	-17.593	-13.9114	-7.31956	-22.9195	-20.963	-25.9889	-23.2631	-23.3829	-25.0965	-19.3753	-23.2178
1398.71	-19.226	-18.367	-14.7236	-7.88323	-22.9808	-21.5729	-26.2652	-23.2513	-23.4159	-24.9989	-19.8128	-23.4357
1431.46	-19.619	-19.136	-15.4993	-8.46404	-23.0178	-22.069	-26.5129	-23.4885	-23.5953	-24.7961	-20.3491	-23.5907
1464.97	-20.046	-19.744	-16.1567	-9.0432	-23.163	-22.3887	-26.7369	-23.6602	-23.8274	-24.7258	-20.8681	-23.7114
1499.27	-20.47	-20.176	-16.5707	-9.59918	-23.4155	-22.4948	-26.9495	-23.8109	-24.0398	-24.7636	-21.2555	-23.8101
1534.37	-20.858	-20.336	-16.6777	-10.1248	-23.7392	-22.5211	-27.1634	-23.9913	-24.25	-24.8321	-21.4625	-23.9006
1570.29	-21.255	-20.26	-16.5549	-10.6086	-24.0698	-22.4558	-27.3807	-24.1828	-24.4403	-24.8929	-21.4563	-24.0067
1607.05	-21.607	-20.051	-16.2758	-11.0659	-24.2327	-22.294	-27.5883	-24.486	-24.6161	-24.9568	-21.243	-24.1544
1644.68	-21.887	-19.892	-15.9432	-11.52	-24.148	-22.0267	-27.7738	-24.823	-24.7787	-25.0411	-20.8871	-24.3554
1683.18	-22.15	-19.8	-15.6665	-11.9744	-23.8798	-21.637	-27.9395	-25.3091	-24.9515	-25.2019	-20.4624	-24.6066
1722.59	-22.407	-19.785	-15.5347	-12.4206	-23.5108	-21.1286	-28.0944	-25.8373	-25.1143	-25.4389	-19.9689	-24.9146
1762.91	-22.644	-19.856	-15.5981	-12.8935	-23.0973	-20.5465	-28.2574	-26.496	-25.2538	-25.7543	-19.4362	-25.2798
1804.19	-22.885	-19.921	-15.8332	-13.4193	-22.7037	-19.9143	-28.4347	-27.2087	-25.3774	-26.1355	-18.9177	-25.6574
1846.42	-23.07	-19.978	-16.1695	-14.0381	-22.4357	-19.356	-28.6666	-27.9156	-25.4634	-26.5424	-18.4467	-26.0043
1889.65	-23.24	-20	-16.5422	-14.7526	-22.1558	-18.9372	-28.9486	-28.5045	-25.5145	-27.0077	-18.1063	-26.2826
1933.89	-23.367	-19.942	-16.9403	-15.5313	-21.9621	-18.6541	-29.296	-29.1495	-25.5591	-27.5086	-17.8748	-26.5058
1979.17	-23.475	-19.802	-17.3507	-16.2703	-21.8429	-18.4939	-29.7334	-29.5643	-25.6192	-28.0562	-17.6777	-26.7574
2025.5	-23.635	-19.556	-17.7977	-16.9039	-21.7322	-18.6626	-30.1458	-29.6233	-25.6648	-28.5928	-17.6052	-27.035
2072.92	-23.785	-19.306	-18.2501	-17.4137	-21.719	-18.8214	-30.7639	-29.4667	-25.7169	-29.0529	-17.6703	-27.3578
2121.45	-23.91	-19.071	-18.6902	-17.8441	-21.7459	-19.0719	-31.4114	-29.3562	-25.8331	-29.62	-17.8125	-27.7358
2171.12	-24.022	-18.905	-19.1042	-18.2235	-21.7976	-19.3556	-32.1689	-29.3376	-26.0527	-30.2733	-18.0007	-28.152
2221.95	-24.14	-18.796	-19.4733	-18.5691	-21.8962	-19.6372	-33.0476	-29.4852	-26.3036	-30.9083	-18.1968	-28.5378
2273.97	-24.231	-18.779	-19.8088	-18.8759	-22.0681	-19.8825	-33.7421	-29.7859	-26.6334	-31.4367	-18.3667	-28.8512
2327.2	-24.306	-18.856	-20.1114	-19.131	-22.256	-20.1168	-34.3514	-30.1742	-26.9498	-31.9559	-18.5116	-29.1412
2381.69	-24.342	-19.042	-20.3918	-19.3451	-22.5248	-20.3673	-34.6185	-30.5247	-27.2501	-32.4699	-18.6311	-29.4556
2437.44	-24.367	-19.45	-20.6274	-19.5316	-22.81	-20.6648	-34.4062	-30.8085	-27.559	-33.0463	-18.7467	-29.8035
2494.51	-24.339	-20.041	-20.8165	-19.6937	-23.1707	-21.0784	-33.8428	-31.0142	-27.7722	-33.6683	-18.8745	-30.1923
2552.91	-24.293	-20.768	-20.9446	-19.829	-23.6052	-21.6961	-33.0311	-31.1297	-27.9909	-34.3078	-19.0174	-30.6335
2612.68	-24.249	-21.479	-21.0606	-19.9341	-24.1136	-22.5381	-32.1864	-31.345	-28.143	-34.8729	-19.1713	-31.127
2673.84	-24.145	-22.119	-21.2141	-19.9538	-24.6475	-23.6314	-31.4831	-31.2366	-28.4451	-35.448	-19.3449	-31.6508
2736.44	-24.059	-22.635	-21.3181	-19.8833	-25.255	-24.9982	-31.0286	-31.2721	-28.6369	-35.495	-19.5214	-32.2493
2800.5	-23.984	-23.08	-21.5168	-19.7509	-25.8975	-26.5682	-30.8433	-31.3638	-29.0516	-35.6078	-19.72	-32.7293
2866.07	-23.871	-23.506	-21.7426	-19.6562	-26.5734	-28.369	-30.814	-31.4696	-29.447	-35.7928	-19.9132	-33.1786
2933.17	-23.713	-23.949	-22.0862	-19.5271	-27.2383	-30.3493	-30.8247	-31.6632	-29.9947	-36.0164	-20.1178	-33.6076
3001.84	-23.517	-24.416	-22.5824	-19.3292	-27.9502	-32.3585	-30.847	-31.8822	-30.485	-36.1975	-20.2741	-34.0776
3072.11	-23.266	-24.953	-23.0087	-19.213	-28.6	-33.8764	-30.9072	-32.1777	-31.0409	-36.3667	-20.4319	-34.5802
3144.04	-23.059	-25.587	-23.453	-19.2702	-29.1603	-34.4468	-30.8329	-32.4672	-31.5053	-36.4723	-20.5553	-35.1942
3217.64	-22.929	-26.3	-23.6404	-19.3343	-29.7393	-33.7895	-30.6795	-32.6998	-32.0275	-36.6658	-20.6499	-35.8715
3292.97	-22.954	-26.913	-23.3269	-19.2869	-30.16	-32.3985	-30.4291	-32.9361	-32.5048	-36.7456	-20.7564	-36.6676
3370.06	-23.177	-27.571	-22.4324	-19.4002	-30.5125	-31.0843	-30.1014	-33.1176	-32.9795	-36.9064	-20.8336	-37.5801
3448.96	-23.686	-28.286	-21.5174	-19.5072	-30.8861	-30.0499	-29.832	-33.3351	-33.6004	-37.1522	-20.9142	-38.587
3529.71	-24.603	-29.014	-20.9289	-19.4269	-31.1651	-29.4292	-29.609	-33.6578	-33.98	-37.4553	-20.9988	-39.6049
3612.34	-25.458	-29.65	-20.7902	-19.4294	-31.3989	-29.2969	-29.6301	-34.0077	-34.5519	-37.7643	-21.1128	-40.5453
3696.91	-26.456	-30.103	-20.8175	-19.5493	-31.6367	-29.9423	-29.7317	-34.4074	-35.0018	-38.0093	-21.2035	-41.3855
3783.46	-27.424	-30.645	-21.0994	-19.3381	-31.811	-30.744	-30.123	-34.938	-35.6769	-38.2794	-21.3142	-42.0198
3872.04	-28.352	-31.187	-21.5097	-19.5285	-32.0832	-31.4065	-30.4023	-35.5586	-36.3897	-38.3132	-21.4217	-42.524
3962.69	-29.244	-31.849	-21.904	-19.2178	-32.3306	-32.1369	-30.9244	-36.3167	-37.2175	-38.2885	-21.5234	-42.9114
4055.46	-30.008	-32.555	-22.5437	-19.0055	-32.6723	-32.1311	-31.2517	-37.1045	-38.0628	-38.1741	-21.6207	-43.4009
4150.4	-30.379	-33.262	-23.1174	-18.7445	-32.8108	-31.9978	-31.8075	-37.8541	-38.9421	-38.1074	-21.7144	-43.8147
4247.57	-30.311	-34.047	-23.9372	-18.3487	-32.9811	-31.6635	-32.1155	-38.738	-39.9307	-38.2131	-21.8598	-44.2672
4347.01	-30.225	-34.839	-24.2459	-18.2448	-33.1441	-31.4053	-32.5618	-39.7983	-41.0105	-38.1271	-22.0178	-44.8687
4448.78	-30.22	-35.616	-23.9561	-18.0047	-33.5105	-31.254	-33.1208	-40.5139	-42.1737	-37.9245	-22.2229	-45.6987
4552.94	-30.438	-36.464	-22.5852	-18.3694	-33.9431	-31.2265	-33.3955	-40.194	-43.4315	-37.7608	-22.4362	-46.5029
4659.53	-31.04	-37.492	-21.6439	-18.737	-34.6582	-31.4162	-33.5967	-38.1506	-44.5368	-37.587	-22.6897	-47.2318
4768.61	-31.562	-38.335	-21.1327	-19.1894	-35.6003	-31.468	-34.0019	-35.7681	-44.4977	-37.4968	-22.9672	-47.6155
4880.25	-32.204	-39.625	-21.3246	-19.7226	-36.6456	-31.5478	-34.197	-34.4616	-42.9577	-37.5957	-23.3394	-46.6845
4994.51	-32.938	-41.017	-21.4791	-20.6081	-37.5476	-31.5223	-34.1725	-34.1533	-40.7979	-37.8132	-23.8515	-44.6051
5111.43	-33.866	-42.574	-21.6621	-21.6821	-38.5661	-32.0711	-34.6381	-34.2714	-39.0884	-38.2023	-24.513	-42.4617
5231.1	-34.703	-44.299	-21.8059	-22.9836	-39.5326	-32.3592	-35.3285	-34.5994	-37.8845	-38.7506	-25.2361	-40.9949
5353.57	-35.591	-46.226	-21.7198	-24.2676	-40.3903	-32.3201	-36.2773	-35.2572	-37.1662	-39.3401	-25.7632	-40.5912
5478.9	-36.509	-48.228	-21.7494	-24.3893	-41.0688	-30.9923	-37.3006	-36.0805	-36.6927	-40.0435	-25.7662	-40.9993
5607.17	-37.372	-48.086	-21.9526	-22.5128	-41.7987	-30.1682	-37.7327	-36.9366	-36.581	-40.8587	-25.1698	-41.6824
5738.44	-38.27	-46.438	-22.1222	-21.4889	-42.6404	-30.9496	-37.8628	-37.6005	-36.8012	-41.6453	-24.4177	-42.3505
5872.79	-39.059	-44.616	-22.1646	-21.7716	-43.6301	-32.0522	-37.9948	-38.0758	-36.9621	-42.4577	-24.039	-42.949
6010.28	-40.067	-43.132	-21.9062	-22.529	-45.4585	-33.8874	-38.5969	-38.6327	-37.2916	-43.303	-24.1739	-43.6008
6150.99	-41.554	-42.338	-21.8593	-23.7891	-47.6418	-34.2102	-39.2023	-39.2924	-37.718	-44.0556	-24.6609	-44.2295
6294.99	-43.362	-41.336	-22.2063	-24.5067	-46.3906	-34.2061	-38.8475	-39.7853	-38.2268	-44.6551	-25.3259	-44.9844
6442.36	-43.077	-42.933	-22.0644	-25.217	-46.1983	-33.9645	-41.4186	-39.4692	-38.8385	-45.0039	-26.0697	-45.9312
6593.19	-40.316	-40.732	-22.4705	-26.2071	-47.4488	-32.4423	-40.1567	-38.9239	-39.4332	-45.2089	-26.8273	-46.3964
6747.54	-38.11	-37.952	-22.9571	-26.9226	-48.756	-30.119	-40.9023	-38.5053	-40.095	-45.2776	-27.5651	-47.0456
6905.51	-36.711	-37.081	-23.8091	-27.8121	-48.5881	-29.029	-38.5235	-38.1406	-40.8294	-45.3001	-28.3447	-47.7923
7067.18	-36.13	-37.619	-24.0481	-27.808	-52.6208	-28.6277	-37.5827	-38.0401	-41.9192	-45.5659	-29.088	-48.856
7232.63	-35.863	-38.907	-24.3937	-28.3792	-51.7216	-26.6452	-35.1162	-37.9672	-42.7588	-46.2899	-29.8682	-50.3365
7401.96	-35.571	-40.563	-25.8196	-29.3528	-49.831	-28.1166	-35.0838	-38.8152	-43.799	-47.3723	-30.6388	-51.3464
7575.25	-35.532	-42.58	-26.2498	-29.6219	-47.5158	-25.6532	-34.7231	-39.5195	-44.8237	-48.3975	-31.3647	-52.0081
7752.6	-35.506	-45.144	-27.8253	-31.273	-47.5243	-28.0037	-34.1863	-40.5841	-45.926	-49.857	-32.02	-53.9947
7934.1	-35.503	-47.146	-28.2264	-30.3958	-47.0332	-26.5829	-34.1749	-40.8016	-47.0138	-50.5588	-32.5598	-55.5771
8119.84	-35.272	-47.183	-29.1956	-31.4071	-49.8234	-24.809	-32.1334	-41.2297	-47.5981	-50.3418	-33.1528	-56.175
8309.94	-35.137	-46.201	-29.897	-31.9768	-55.2962	-26.4235	-32.8672	-42.2496	-47.9937	-51.0274	-33.7325	-59.0798
8504.49	-34.821	-44.789	-30.279	-35.4571	-50.8536	-24.8154	-31.7443	-42.6886	-48.5889	-52.4726	-34.3351	-60.0946
8703.59	-34.672	-43.863	-31.1847	-32.2604	-47.5544	-27.4641	-32.086	-43.0568	-49.5324	-53.1998	-34.897	-60.195
8907.35	-34.45	-42.339	-31.5322	-34.8302	-50.9833	-23.6698	-29.8476	-43.5639	-50.0472	-53.2712	-35.6741	-62.7241
9115.89	-34.338	-43.328	-32.1543	-33.8048	-49.4625	-25.9451	-28.0525	-43.7932	-50.3043	-53.1592	-36.317	-69.5392
9329.3	-33.96	-42.988	-33.0336	-35.5097	-52.2094	-25.7738	-29.0224	-44.2914	-50.8578	-53.2796	-36.9296	-67.5993
9547.72	-33.781	-42.042	-33.1719	-35.9631	-54.0361	-26.1024	-28.1061	-44.4737	-51.7078	-52.9983	-37.4972	-67.7141
9771.24	-33.692	-41.161	-34.2246	-35.9793	-54.8854	-23.3183	-27.495	-44.2869	-52.7451	-53.9503	-37.8936	-69.8272
10000	-33.782	-40.433	-34.5579	-36.1384	-57.5268	-24.5277	NaN	-44.6402	-53.3372	-53.9516	-38.2543	-65.3714

## Sheet: b.) METF humans per individual
Data human individual
	human1	human2	human3 (average)	human4	human5	human6	human7	human8	human9	human10	human11		mean human	SD human
ID	2017019	2016165	2016016	2017116	2017151	2017215	2017094	2016314	2017080	2016072	2017159
side	l	l	l/r	r	l	l	r	r	r	r	l
age in years	88	80	75	55	73	55	49	88	52	57	77
sex	f	m	m	m	m	m	m	f	m	f	f
frequency in Hz	Magnitude in db	frequencyin Hz	Magnitude in db	frequencyin Hz	Magnitude in db	frequencyin Hz	Magnitude in db	frequencyin Hz	Magnitude in db	frequencyin Hz	Magnitude in db		Magnitude in db	frequencyin Hz
200.22	-32.613	-32.534	-31.9094	-37.6471	-29.5149	-32.9225	-32.3258	-37.2013	-36.3144	-35.3861	-30.6471		-33.5469	2.6895
204.91	-32.78	-32.32	-31.8284	-36.9037	-29.1022	-33.2512	-33.3051	-37.0088	-36.2798	-35.3006	-30.7047		-33.5259	2.58492
209.7	-32.776	-32.163	-31.7469	-37.0796	-28.7	-33.6003	-33.8891	-37.0323	-36.1588	-35.2591	-30.6308		-33.5487	2.68788
214.61	-32.385	-32.034	-31.6645	-36.8514	-28.3063	-33.9733	-33.8223	-36.9347	-36.1275	-35.1017	-30.6729		-33.443	2.72982
219.64	-32.645	-31.711	-31.5267	-37.0496	-28.2432	-34.3728	-32.6189	-36.4151	-36.0152	-35.0561	-30.6605		-33.3013	2.72892
224.78	-31.442	-31.609	-31.3866	-35.8622	-28.1956	-34.8009	-32.5066	-36.5104	-35.7896	-34.862	-30.5489		-33.0467	2.66987
230.04	-31.231	-31.12	-31.2466	-35.816	-28.1471	-35.262	-33.0103	-36.0151	-35.6522	-34.6219	-30.3624		-32.9531	2.68374
235.43	-31.754	-31.588	-31.1064	-35.387	-28.0976	-35.5972	-32.3677	-35.8391	-35.441	-34.4759	-29.9961		-32.8773	2.628
240.94	-30.9	-30.908	-30.9665	-35.3409	-28.0474	-35.2697	-32.617	-35.6359	-35.2604	-34.4374	-29.9202		-32.664	2.65697
246.58	-32.019	-31.36	-30.8266	-35.1684	-27.9963	-34.9468	-32.1578	-35.562	-35.0846	-34.2283	-29.6115		-32.6328	2.55013
252.35	-30.466	-31.214	-30.6867	-35.0253	-27.9443	-34.6284	-32.1679	-35.2383	-34.8868	-34.0839	-29.6588		-32.3637	2.53817
258.26	-30.652	-30.179	-30.5382	-34.9928	-27.9018	-34.314	-32.2027	-35.1382	-34.6942	-33.8783	-29.2444		-32.1578	2.57628
264.31	-30.716	-30.176	-30.286	-34.5671	-27.9904	-34.0035	-31.7435	-34.9123	-34.4841	-33.6796	-28.7423		-31.9364	2.50404
270.5	-30.732	-29.815	-30.0372	-34.3394	-28.0819	-33.6969	-31.6182	-34.6072	-34.3231	-33.5353	-28.5726		-31.7599	2.44436
276.83	-29.644	-30.151	-29.7916	-34.5974	-28.1765	-33.4208	-31.4921	-34.3961	-34.1749	-33.3245	-28.158		-31.5752	2.49982
283.31	-30.311	-29.973	-29.5488	-34.5159	-28.2744	-33.1699	-31.1555	-34.1251	-33.9889	-33.1365	-28.0697		-31.479	2.39762
289.94	-29.918	-29.235	-29.3087	-34.41	-28.3758	-32.9205	-30.9912	-33.9021	-33.9256	-33.0345	-27.6766		-31.2453	2.46685
296.73	-29.543	-29.446	-29.0709	-34.1595	-28.4808	-32.6722	-30.767	-33.6787	-33.7807	-32.7698	-27.346		-31.065	2.42453
303.68	-29.329	-29.093	-28.846	-33.9297	-28.3687	-32.4253	-30.538	-33.4042	-33.6652	-32.6345	-26.8812		-30.8286	2.47016
310.79	-28.983	-28.695	-28.639	-33.6096	-27.953	-32.1798	-30.2763	-33.1858	-33.5231	-32.3513	-26.517		-30.5375	2.5235
318.06	-28.744	-28.359	-28.4351	-33.1949	-27.5476	-31.8927	-30.0591	-32.8276	-33.3383	-32.1326	-26.1472		-30.2434	2.53783
325.51	-28.404	-28.105	-28.2335	-32.9222	-27.1508	-31.5949	-29.7196	-32.5984	-33.1489	-31.9462	-25.7934		-29.9652	2.58216
333.13	-28.13	-27.839	-28.0347	-32.689	-26.763	-31.3006	-29.4425	-32.2085	-32.8333	-31.7644	-25.4353		-29.6764	2.59698
340.93	-27.843	-27.575	-27.8381	-32.3846	-26.3831	-31.0092	-29.2668	-31.9675	-32.5881	-31.5402	-25.0662		-29.4056	2.62543
348.91	-27.591	-27.249	-27.6435	-31.985	-26.0589	-30.721	-29.1547	-31.6793	-32.4162	-31.3739	-24.8051		-29.1525	2.6318
357.08	-27.304	-26.976	-27.449	-31.6932	-25.765	-30.4467	-29.1986	-31.4171	-32.2239	-31.1985	-24.5468		-28.929	2.64716
365.44	-27.054	-26.691	-27.2544	-31.3977	-25.4743	-30.1802	-29.4061	-31.1179	-32.0853	-31.0476	-24.3617		-28.7337	2.66146
373.99	-26.787	-26.431	-27.0598	-31.129	-25.1867	-29.9158	-30.0324	-31.0747	-32.0119	-30.9315	-24.2151		-28.6159	2.73165
382.75	-26.533	-26.133	-26.865	-30.9113	-24.9015	-29.653	-30.8093	-30.7826	-32.0331	-30.9745	-24.0498		-28.5133	2.84937
391.71	-26.279	-25.88	-26.6656	-30.684	-24.7177	-29.384	-28.2032	-30.3116	-31.866	-30.6997	-23.8333		-28.0476	2.72186
400.88	-26.038	-25.584	-26.4626	-30.4379	-24.6128	-29.0579	-28.2808	-29.9471	-31.6436	-30.3897	-23.6076		-27.8238	2.69062
410.27	-25.754	-25.329	-26.2595	-30.1709	-24.5066	-28.7362	-28.2713	-29.6429	-31.448	-30.2875	-23.4128		-27.6199	2.68353
419.87	-25.523	-25.017	-26.0567	-29.912	-24.3995	-28.4192	-28.1728	-29.3468	-31.2136	-30.149	-23.1725		-27.3984	2.67802
429.7	-25.237	-24.73	-25.8538	-29.7171	-24.291	-28.106	-27.9969	-29.013	-30.9809	-30.0101	-22.9355		-27.1701	2.67724
439.76	-24.956	-24.429	-25.6449	-29.4056	-24.1128	-27.6881	-27.7798	-28.6588	-30.7816	-29.8712	-22.7266		-26.914	2.6703
450.06	-24.684	-24.124	-25.436	-29.1269	-23.934	-27.2801	-27.6123	-28.3715	-30.5926	-29.7219	-22.5496		-26.6757	2.67029
460.59	-24.404	-23.78	-25.2275	-28.8604	-23.755	-26.8819	-27.4821	-28.1189	-30.4351	-29.562	-22.3641		-26.4428	2.68662
471.38	-24.131	-23.428	-25.019	-28.5877	-23.5754	-26.4875	-27.3837	-27.7773	-30.2436	-29.3676	-22.1738		-26.1977	2.69287
482.41	-23.809	-23.082	-24.7354	-28.2829	-23.3115	-26.0886	-27.1994	-27.4911	-30.0331	-29.1718	-21.943		-25.9225	2.71558
493.7	-23.491	-22.702	-24.4447	-27.9437	-23.0386	-25.6984	-26.9849	-26.678	-29.6492	-28.9553	-21.6522		-25.5671	2.69355
505.26	-23.075	-22.4	-24.1568	-27.643	-22.7677	-25.3162	-26.7084	-26.4977	-29.315	-28.7334	-21.3587		-25.2702	2.70963
517.09	-22.651	-22.032	-23.8763	-27.2081	-22.4968	-25.0326	-26.374	-26.4285	-28.9778	-28.5167	-21.0686		-24.9693	2.72573
529.2	-22.142	-21.679	-23.6296	-26.8249	-22.2124	-24.7765	-25.9992	-25.9769	-28.5463	-28.2942	-20.842		-24.6294	2.70897
541.59	-21.845	-21.298	-23.3842	-26.4049	-21.9307	-24.5221	-25.5538	-25.3473	-28.1469	-28.0761	-20.723		-24.2938	2.65503
554.27	-21.616	-21.05	-23.1402	-26.0588	-21.6515	-24.124	-25.1337	-24.7178	-27.7695	-27.8605	-20.6649		-23.9806	2.58703
567.24	-20.863	-20.753	-22.7174	-25.5852	-21.2379	-23.6346	-24.7353	-24.1944	-27.4781	-27.6286	-20.6099		-23.5852	2.60282
580.52	-20.327	-20.397	-22.2184	-24.9538	-20.7678	-23.1606	-24.3634	-23.7179	-27.374	-27.3725	-20.4995		-23.1956	2.64224
594.11	-19.991	-20.056	-21.7362	-24.6518	-20.3116	-22.8094	-24.1389	-23.2344	-27.4141	-27.114	-20.325		-22.8893	2.722
608.02	-19.524	-19.525	-21.2824	-24.0378	-19.7978	-22.5354	-24.0918	-22.6505	-27.5097	-26.8885	-20.1253		-22.5426	2.8529
622.26	-19.034	-19.295	-20.856	-23.5632	-19.2236	-22.2637	-24.1398	-22.134	-27.6041	-26.6571	-19.912		-22.2439	2.98397
636.82	-18.513	-18.486	-20.4408	-22.9823	-18.6733	-22.1506	-24.2335	-21.611	-27.5484	-26.3748	-19.6982		-21.8829	3.14967
651.73	-18.031	-18.276	-20.0991	-22.4416	-18.0381	-22.0733	-23.6469	-21.031	-27.2373	-26.0656	-19.4713		-21.4919	3.16696
666.99	-17.547	-17.49	-19.8313	-21.857	-17.3261	-22.075	-23.5595	-20.4932	-26.9285	-25.7272	-19.1962		-21.0937	3.29325
682.61	-17.184	-17.154	-19.566	-21.2877	-16.6532	-22.4308	-23.4651	-19.9804	-26.6326	-25.4001	-18.8761		-20.7845	3.38583
698.59	-16.91	-16.597	-19.5165	-20.7591	-15.9349	-22.8105	-23.534	-19.5536	-26.3217	-25.0467	-18.4755		-20.4963	3.52276
714.94	-16.68	-16.133	-19.5684	-20.0978	-15.2237	-23.4488	-23.8068	-19.1869	-26.098	-24.6847	-18.0619		-20.2718	3.71628
731.68	-16.569	-15.702	-19.6492	-19.5104	-14.5496	-24.2556	-23.8623	-18.9018	-25.9917	-24.2735	-17.6814		-20.086	3.92436
748.81	-16.494	-15.26	-20.0217	-18.9427	-13.8892	-25.1416	-24.1734	-18.7468	-25.9209	-23.8315	-17.387		-19.9826	4.18575
766.34	-16.408	-14.889	-20.4202	-18.4203	-13.2618	-26.1068	-24.2808	-18.6937	-25.8459	-23.3465	-17.2694		-19.9039	4.4402
784.28	-16.254	-14.6	-20.6696	-17.9684	-12.8279	-27.1716	-24.2382	-18.7745	-25.6757	-23.0101	-17.3593		-19.8681	4.67076
802.64	-16.046	-14.415	-20.8148	-17.6033	-12.512	-28.1404	-24.0707	-18.9682	-25.2649	-22.634	-17.6436		-19.8284	4.82797
821.43	-15.578	-14.349	-20.8325	-17.3675	-12.3254	-29.2278	-23.8554	-19.2633	-24.8448	-22.2815	-18.0722		-19.8179	5.00597
840.67	-15.127	-14.419	-20.4767	-17.3022	-12.4923	-29.9507	-23.6453	-19.6378	-24.3962	-21.9569	-18.5676		-19.8156	5.05998
860.35	-14.752	-14.628	-20.1135	-17.3367	-12.6834	-30.7274	-23.4062	-20.0373	-23.9447	-21.6478	-19.0965		-19.8521	5.12418
880.49	-14.485	-14.951	-19.4594	-17.4544	-13.2305	-30.9575	-23.181	-20.4756	-23.5717	-21.3399	-19.6656		-19.8883	5.03432
901.1	-14.369	-14.937	-18.8374	-17.6454	-13.8286	-31.132	-22.947	-20.9009	-23.2071	-21.0163	-20.1985		-19.9108	4.97002
922.2	-14.436	-15.159	-18.0873	-17.8847	-14.4407	-30.8536	-22.7236	-21.2948	-22.9154	-20.647	-20.622		-19.9149	4.79117
943.79	-14.646	-15.7	-17.3725	-18.1373	-15.1119	-30.5157	-22.513	-21.6158	-22.6211	-20.2744	-20.8999		-19.9461	4.56782
965.88	-14.97	-16.081	-16.5945	-18.4463	-15.4791	-30.0361	-22.2435	-21.8868	-22.4333	-19.978	-21.1167		-19.9332	4.37658
988.5	-15.383	-16.296	-15.8559	-18.7705	-15.8394	-29.54	-22.1361	-22.0316	-22.3608	-19.6662	-21.2603		-19.9218	4.21828
1011.64	-15.836	-16.457	-15.0562	-19.1049	-15.8786	-29.0334	-22.0268	-22.1371	-22.42	-19.3083	-21.4168		-19.8796	4.13013
1035.32	-16.285	-16.608	-14.285	-19.4674	-15.9345	-28.3839	-22.1123	-22.2212	-22.5881	-18.9651	-21.5688		-19.8563	4.05548
1059.56	-16.721	-16.656	-13.4581	-19.8245	-16.07	-27.717	-22.1318	-22.3193	-22.8832	-18.6993	-21.6861		-19.8333	4.02771
1084.37	-17.158	-16.537	-12.6455	-20.2313	-16.1172	-27.0149	-22.2404	-22.4247	-23.0317	-18.4494	-21.7736		-19.784	4.04503
1109.75	-17.577	-16.302	-11.8317	-20.6158	-16.0281	-26.4579	-22.3559	-22.5096	-23.1494	-18.3228	-21.858		-19.728	4.13939
1135.73	-17.899	-16.005	-11.0689	-21.025	-16.3061	-25.9997	-22.464	-22.6132	-23.4037	-18.269	-21.9633		-19.7288	4.25862
1162.32	-18.124	-15.705	-10.3607	-21.422	-16.7635	-25.6809	-22.5687	-22.7134	-23.66	-18.2902	-22.0424		-19.7573	4.39837
1189.53	-18.221	-15.441	-9.79299	-21.7808	-17.2824	-25.4587	-22.6889	-22.7985	-23.9577	-18.3318	-22.169		-19.8112	4.54211
1217.38	-18.255	-15.538	-9.37444	-22.1123	-17.8245	-25.3182	-22.7554	-22.8674	-24.2866	-18.3906	-22.3289		-19.9137	4.64172
1245.88	-18.234	-15.673	-9.08559	-22.401	-18.3925	-25.2802	-22.9104	-22.9525	-24.6442	-18.4467	-22.4214		-20.0401	4.73508
1275.05	-18.297	-15.911	-9.1854	-22.6283	-18.978	-25.3392	-22.9914	-23.0453	-24.9114	-18.5424	-22.5617		-20.2174	4.72808
1304.9	-18.415	-16.352	-9.46867	-22.7697	-19.6105	-25.4826	-23.1027	-23.1859	-25.1194	-18.708	-22.7645		-20.4526	4.66534
1335.45	-18.571	-16.905	-9.9537	-22.8697	-20.2901	-25.7068	-23.1737	-23.3059	-25.1898	-18.9682	-22.9868		-20.7201	4.53492
1366.72	-18.881	-17.593	-10.6155	-22.9195	-20.963	-25.9889	-23.2631	-23.3829	-25.0965	-19.3753	-23.2178		-21.0269	4.33175
1398.71	-19.226	-18.367	-11.3034	-22.9808	-21.5729	-26.2652	-23.2513	-23.4159	-24.9989	-19.8128	-23.4357		-21.33	4.1124
1431.46	-19.619	-19.136	-11.9817	-23.0178	-22.069	-26.5129	-23.4885	-23.5953	-24.7961	-20.3491	-23.5907		-21.6506	3.90048
1464.97	-20.046	-19.744	-12.6	-23.163	-22.3887	-26.7369	-23.6602	-23.8274	-24.7258	-20.8681	-23.7114		-21.952	3.72721
1499.27	-20.47	-20.176	-13.085	-23.4155	-22.4948	-26.9495	-23.8109	-24.0398	-24.7636	-21.2555	-23.8101		-22.2064	3.61014
1534.37	-20.858	-20.336	-13.4013	-23.7392	-22.5211	-27.1634	-23.9913	-24.25	-24.8321	-21.4625	-23.9006		-22.405	3.5653
1570.29	-21.255	-20.26	-13.5818	-24.0698	-22.4558	-27.3807	-24.1828	-24.4403	-24.8929	-21.4563	-24.0067		-22.5438	3.57841
1607.05	-21.607	-20.051	-13.6709	-24.2327	-22.294	-27.5883	-24.486	-24.6161	-24.9568	-21.243	-24.1544		-22.6273	3.63704
1644.68	-21.887	-19.892	-13.7316	-24.148	-22.0267	-27.7738	-24.823	-24.7787	-25.0411	-20.8871	-24.3554		-22.6677	3.70938
1683.18	-22.15	-19.8	-13.8205	-23.8798	-21.637	-27.9395	-25.3091	-24.9515	-25.2019	-20.4624	-24.6066		-22.7053	3.79881
1722.59	-22.407	-19.785	-13.9777	-23.5108	-21.1286	-28.0944	-25.8373	-25.1143	-25.4389	-19.9689	-24.9146		-22.7434	3.9039
1762.91	-22.644	-19.856	-14.2458	-23.0973	-20.5465	-28.2574	-26.496	-25.2538	-25.7543	-19.4362	-25.2798		-22.8061	4.03348
1804.19	-22.885	-19.921	-14.6263	-22.7037	-19.9143	-28.4347	-27.2087	-25.3774	-26.1355	-18.9177	-25.6574		-22.8892	4.18983
1846.42	-23.07	-19.978	-15.1038	-22.4357	-19.356	-28.6666	-27.9156	-25.4634	-26.5424	-18.4467	-26.0043		-22.9984	4.35585
1889.65	-23.24	-20	-15.6474	-22.1558	-18.9372	-28.9486	-28.5045	-25.5145	-27.0077	-18.1063	-26.2826		-23.1222	4.50518
1933.89	-23.367	-19.942	-16.2358	-21.9621	-18.6541	-29.296	-29.1495	-25.5591	-27.5086	-17.8748	-26.5058		-23.2777	4.66097
1979.17	-23.475	-19.802	-16.8105	-21.8429	-18.4939	-29.7334	-29.5643	-25.6192	-28.0562	-17.6777	-26.7574		-23.4393	4.81229
2025.5	-23.635	-19.556	-17.3508	-21.7322	-18.6626	-30.1458	-29.6233	-25.6648	-28.5928	-17.6052	-27.035		-23.6003	4.89215
2072.92	-23.785	-19.306	-17.8319	-21.719	-18.8214	-30.7639	-29.4667	-25.7169	-29.0529	-17.6703	-27.3578		-23.772	4.97019
2121.45	-23.91	-19.071	-18.2672	-21.7459	-19.0719	-31.4114	-29.3562	-25.8331	-29.62	-17.8125	-27.7358		-23.985	5.07284
2171.12	-24.022	-18.905	-18.6639	-21.7976	-19.3556	-32.1689	-29.3376	-26.0527	-30.2733	-18.0007	-28.152		-24.2481	5.21725
2221.95	-24.14	-18.796	-19.0212	-21.8962	-19.6372	-33.0476	-29.4852	-26.3036	-30.9083	-18.1968	-28.5378		-24.5427	5.39773
2273.97	-24.231	-18.779	-19.3423	-22.0681	-19.8825	-33.7421	-29.7859	-26.6334	-31.4367	-18.3667	-28.8512		-24.829	5.55001
2327.2	-24.306	-18.856	-19.6212	-22.256	-20.1168	-34.3514	-30.1742	-26.9498	-31.9559	-18.5116	-29.1412		-25.1127	5.69258
2381.69	-24.342	-19.042	-19.8684	-22.5248	-20.3673	-34.6185	-30.5247	-27.2501	-32.4699	-18.6311	-29.4556		-25.3722	5.76752
2437.44	-24.367	-19.45	-20.0795	-22.81	-20.6648	-34.4062	-30.8085	-27.559	-33.0463	-18.7467	-29.8035		-25.6129	5.74941
2494.51	-24.339	-20.041	-20.2551	-23.1707	-21.0784	-33.8428	-31.0142	-27.7722	-33.6683	-18.8745	-30.1923		-25.8408	5.65832
2552.91	-24.293	-20.768	-20.3868	-23.6052	-21.6961	-33.0311	-31.1297	-27.9909	-34.3078	-19.0174	-30.6335		-26.0781	5.52219
2612.68	-24.249	-21.479	-20.4974	-24.1136	-22.5381	-32.1864	-31.345	-28.143	-34.8729	-19.1713	-31.127		-26.3384	5.39579
2673.84	-24.145	-22.119	-20.584	-24.6475	-23.6314	-31.4831	-31.2366	-28.4451	-35.448	-19.3449	-31.6508		-26.6123	5.29248
2736.44	-24.059	-22.635	-20.6007	-25.255	-24.9982	-31.0286	-31.2721	-28.6369	-35.495	-19.5214	-32.2493		-26.8865	5.18047
2800.5	-23.984	-23.08	-20.6338	-25.8975	-26.5682	-30.8433	-31.3638	-29.0516	-35.6078	-19.72	-32.7293		-27.2254	5.13589
2866.07	-23.871	-23.506	-20.6994	-26.5734	-28.369	-30.814	-31.4696	-29.447	-35.7928	-19.9132	-33.1786		-27.6031	5.15727
2933.17	-23.713	-23.949	-20.8067	-27.2383	-30.3493	-30.8247	-31.6632	-29.9947	-36.0164	-20.1178	-33.6076		-28.0255	5.25205
3001.84	-23.517	-24.416	-20.9558	-27.9502	-32.3585	-30.847	-31.8822	-30.485	-36.1975	-20.2741	-34.0776		-28.451	5.40835
3072.11	-23.266	-24.953	-21.1108	-28.6	-33.8764	-30.9072	-32.1777	-31.0409	-36.3667	-20.4319	-34.5802		-28.8464	5.58476
3144.04	-23.059	-25.587	-21.3616	-29.1603	-34.4468	-30.8329	-32.4672	-31.5053	-36.4723	-20.5553	-35.1942		-29.1493	5.67373
3217.64	-22.929	-26.3	-21.4873	-29.7393	-33.7895	-30.6795	-32.6998	-32.0275	-36.6658	-20.6499	-35.8715		-29.349	5.69309
3292.97	-22.954	-26.913	-21.3069	-30.16	-32.3985	-30.4291	-32.9361	-32.5048	-36.7456	-20.7564	-36.6676		-29.4338	5.72259
3370.06	-23.177	-27.571	-20.9163	-30.5125	-31.0843	-30.1014	-33.1176	-32.9795	-36.9064	-20.8336	-37.5801		-29.5254	5.84562
3448.96	-23.686	-28.286	-20.5123	-30.8861	-30.0499	-29.832	-33.3351	-33.6004	-37.1522	-20.9142	-38.587		-29.7128	6.03538
3529.71	-24.603	-29.014	-20.1779	-31.1651	-29.4292	-29.609	-33.6578	-33.98	-37.4553	-20.9988	-39.6049		-29.9723	6.21674
3612.34	-25.458	-29.65	-20.1098	-31.3989	-29.2969	-29.6301	-34.0077	-34.5519	-37.7643	-21.1128	-40.5453		-30.3205	6.38183
3696.91	-26.456	-30.103	-20.1834	-31.6367	-29.9423	-29.7317	-34.4074	-35.0018	-38.0093	-21.2035	-41.3855		-30.7328	6.4914
3783.46	-27.424	-30.645	-20.2188	-31.811	-30.744	-30.123	-34.938	-35.6769	-38.2794	-21.3142	-42.0198		-31.1995	6.60171
3872.04	-28.352	-31.187	-20.5191	-32.0832	-31.4065	-30.4023	-35.5586	-36.3897	-38.3132	-21.4217	-42.524		-31.6507	6.64676
3962.69	-29.244	-31.849	-20.5609	-32.3306	-32.1369	-30.9244	-36.3167	-37.2175	-38.2885	-21.5234	-42.9114		-32.1185	6.73663
4055.46	-30.008	-32.555	-20.7746	-32.6723	-32.1311	-31.2517	-37.1045	-38.0628	-38.1741	-21.6207	-43.4009		-32.5232	6.83335
4150.4	-30.379	-33.262	-20.9309	-32.8108	-31.9978	-31.8075	-37.8541	-38.9421	-38.1074	-21.7144	-43.8147		-32.8746	6.95822
4247.57	-30.311	-34.047	-21.143	-32.9811	-31.6635	-32.1155	-38.738	-39.9307	-38.2131	-21.8598	-44.2672		-33.2063	7.14287
4347.01	-30.225	-34.839	-21.2454	-33.1441	-31.4053	-32.5618	-39.7983	-41.0105	-38.1271	-22.0178	-44.8687		-33.5675	7.39332
4448.78	-30.22	-35.616	-20.9804	-33.5105	-31.254	-33.1208	-40.5139	-42.1737	-37.9245	-22.2229	-45.6987		-33.9305	7.71436
4552.94	-30.438	-36.464	-20.4773	-33.9431	-31.2265	-33.3955	-40.194	-43.4315	-37.7608	-22.4362	-46.5029		-34.2063	8.00452
4659.53	-31.04	-37.492	-20.1905	-34.6582	-31.4162	-33.5967	-38.1506	-44.5368	-37.587	-22.6897	-47.2318		-34.4172	8.13102
4768.61	-31.562	-38.335	-20.1611	-35.6003	-31.468	-34.0019	-35.7681	-44.4977	-37.4968	-22.9672	-47.6155		-34.4976	8.09419
4880.25	-32.204	-39.625	-20.5236	-36.6456	-31.5478	-34.197	-34.4616	-42.9577	-37.5957	-23.3394	-46.6845		-34.5256	7.70985
4994.51	-32.938	-41.017	-21.0436	-37.5476	-31.5223	-34.1725	-34.1533	-40.7979	-37.8132	-23.8515	-44.6051		-34.4965	7.14502
5111.43	-33.866	-42.574	-21.6721	-38.5661	-32.0711	-34.6381	-34.2714	-39.0884	-38.2023	-24.513	-42.4617		-34.7204	6.70826
5231.1	-34.703	-44.299	-22.3947	-39.5326	-32.3592	-35.3285	-34.5994	-37.8845	-38.7506	-25.2361	-40.9949		-35.0984	6.53294
5353.57	-35.591	-46.226	-22.9937	-40.3903	-32.3201	-36.2773	-35.2572	-37.1662	-39.3401	-25.7632	-40.5912		-35.6288	6.66497
5478.9	-36.509	-48.228	-23.0693	-41.0688	-30.9923	-37.3006	-36.0805	-36.6927	-40.0435	-25.7662	-40.9993		-36.0682	7.18301
5607.17	-37.372	-48.086	-22.2327	-41.7987	-30.1682	-37.7327	-36.9366	-36.581	-40.8587	-25.1698	-41.6824		-36.2381	7.6283
5738.44	-38.27	-46.438	-21.8056	-42.6404	-30.9496	-37.8628	-37.6005	-36.8012	-41.6453	-24.4177	-42.3505		-36.4347	7.72095
5872.79	-39.059	-44.616	-21.9681	-43.6301	-32.0522	-37.9948	-38.0758	-36.9621	-42.4577	-24.039	-42.949		-36.7094	7.68781
6010.28	-40.067	-43.132	-22.2176	-45.4585	-33.8874	-38.5969	-38.6327	-37.2916	-43.303	-24.1739	-43.6008		-37.3056	7.7385
6150.99	-41.554	-42.338	-22.8242	-47.6418	-34.2102	-39.2023	-39.2924	-37.718	-44.0556	-24.6609	-44.2295		-37.9752	7.90999
6294.99	-43.362	-41.336	-23.3565	-46.3906	-34.2061	-38.8475	-39.7853	-38.2268	-44.6551	-25.3259	-44.9844		-38.2251	7.72147
6442.36	-43.077	-42.933	-23.6407	-46.1983	-33.9645	-41.4186	-39.4692	-38.8385	-45.0039	-26.0697	-45.9312		-38.7768	7.75886
6593.19	-40.316	-40.732	-24.3388	-47.4488	-32.4423	-40.1567	-38.9239	-39.4332	-45.2089	-26.8273	-46.3964		-38.384	7.56874
6747.54	-38.11	-37.952	-24.9398	-48.756	-30.119	-40.9023	-38.5053	-40.095	-45.2776	-27.5651	-47.0456		-38.1152	7.77804
6905.51	-36.711	-37.081	-25.8106	-48.5881	-29.029	-38.5235	-38.1406	-40.8294	-45.3001	-28.3447	-47.7923		-37.8318	7.70759
7067.18	-36.13	-37.619	-25.9281	-52.6208	-28.6277	-37.5827	-38.0401	-41.9192	-45.5659	-29.088	-48.856		-38.3616	8.48291
7232.63	-35.863	-38.907	-26.3865	-51.7216	-26.6452	-35.1162	-37.9672	-42.7588	-46.2899	-29.8682	-50.3365		-38.3509	8.79843
7401.96	-35.571	-40.563	-27.5862	-49.831	-28.1166	-35.0838	-38.8152	-43.799	-47.3723	-30.6388	-51.3464		-38.9748	8.43246
7575.25	-35.532	-42.58	-27.9359	-47.5158	-25.6532	-34.7231	-39.5195	-44.8237	-48.3975	-31.3647	-52.0081		-39.0958	8.75278
7752.6	-35.506	-45.144	-29.5492	-47.5243	-28.0037	-34.1863	-40.5841	-45.926	-49.857	-32.02	-53.9947		-40.2087	8.84238
7934.1	-35.503	-47.146	-29.3111	-47.0332	-26.5829	-34.1749	-40.8016	-47.0138	-50.5588	-32.5598	-55.5771		-40.5693	9.51167
8119.84	-35.272	-47.183	-30.3013	-49.8234	-24.809	-32.1334	-41.2297	-47.5981	-50.3418	-33.1528	-56.175		-40.7291	10.1293
8309.94	-35.137	-46.201	-30.9369	-55.2962	-26.4235	-32.8672	-42.2496	-47.9937	-51.0274	-33.7325	-59.0798		-41.9041	10.8047
8504.49	-34.821	-44.789	-32.868	-50.8536	-24.8154	-31.7443	-42.6886	-48.5889	-52.4726	-34.3351	-60.0946		-41.6428	10.7699
8703.59	-34.672	-43.863	-31.7226	-47.5544	-27.4641	-32.086	-43.0568	-49.5324	-53.1998	-34.897	-60.195		-41.6584	10.3283
8907.35	-34.45	-42.339	-33.1812	-50.9833	-23.6698	-29.8476	-43.5639	-50.0472	-53.2712	-35.6741	-62.7241		-41.7956	11.6729
9115.89	-34.338	-43.328	-32.9795	-49.4625	-25.9451	-28.0525	-43.7932	-50.3043	-53.1592	-36.317	-69.5392		-42.4744	12.7858
9329.3	-33.96	-42.988	-34.2717	-52.2094	-25.7738	-29.0224	-44.2914	-50.8578	-53.2796	-36.9296	-67.5993		-42.8348	12.4322
9547.72	-33.781	-42.042	-34.5675	-54.0361	-26.1024	-28.1061	-44.4737	-51.7078	-52.9983	-37.4972	-67.7141		-43.0024	12.6697
9771.24	-33.692	-41.161	-35.102	-54.8854	-23.3183	-27.495	-44.2869	-52.7451	-53.9503	-37.8936	-69.8272		-43.1234	13.7243
10000	-33.782	-40.433	-35.3481	-57.5268	-24.5277	NaN	-44.6402	-53.3372	-53.9516	-38.2543	-65.3714		NaN	NaN

## Sheet: c.) METF all chimpanzee ears
Data chimpanzee
ID	CEB-180001	CEB-180001	CEB-180002	CEB-180002	CEB-180003	CEB-180003	CEB-180004	CEB-180004
age in years	21	21	46	46	21	21	39	39
Sex	m	m	m	m	m	m	f	f
side	l	r	l	r	l	r	l	r
frequency in Hz	Magnitude in db	Magnitude in db	Magnitude in db	Magnitude in db	Magnitude in db	Magnitude in db	Magnitude in db	Magnitude in db
200.22	-26.0191	-23.6069	-28.362	-31.6885	-24.5853	-26.3547	-17.2923	-20.4366
204.91	-25.4421	-23.5495	-28.1085	-31.4823	-24.5214	-26.1852	-17.0895	-20.2023
209.7	-25.6731	-23.2757	-27.8871	-31.3787	-24.4567	-26.0155	-16.8872	-19.9695
214.61	-25.8524	-22.9747	-27.6658	-31.2739	-24.3909	-25.8449	-16.6846	-19.7371
219.64	-25.5492	-22.8181	-27.4557	-31.1766	-24.3239	-25.6735	-16.4819	-19.5052
224.78	-24.5881	-22.5602	-27.2973	-31.1204	-24.256	-25.5017	-16.2795	-19.2746
230.04	-24.966	-22.3268	-27.138	-31.0632	-24.1871	-25.3295	-16.0771	-19.0447
235.43	-24.2763	-22.1493	-27.0175	-30.9433	-24.117	-25.1564	-15.8745	-18.8153
240.94	-24.7087	-21.8119	-27.0622	-30.5712	-24.046	-24.983	-15.6722	-18.5869
246.58	-24.6178	-21.5975	-27.1083	-30.2061	-23.9738	-24.809	-15.4698	-18.3592
252.35	-25.4562	-21.3432	-26.9044	-30.0199	-23.8332	-24.5912	-15.2247	-18.1041
258.26	-24.9009	-20.9031	-26.3473	-30.0906	-23.5935	-24.3112	-14.9188	-17.8098
264.31	-25.2711	-20.8268	-25.8118	-30.1636	-23.3548	-24.0336	-14.6165	-17.5185
270.5	-26.0056	-20.5277	-25.3727	-29.8634	-23.1172	-23.7585	-14.3176	-17.2303
276.83	-27.0492	-20.0533	-24.9658	-29.4695	-22.8807	-23.4859	-14.0223	-16.9451
283.31	-25.1681	-19.8267	-24.5341	-29.1373	-22.6452	-23.2154	-13.73	-16.6625
289.94	-26.9074	-19.2933	-24.0429	-28.9241	-22.4106	-22.9471	-13.4408	-16.3826
296.73	-25.846	-19.8145	-23.5671	-28.711	-22.1767	-22.6807	-13.1543	-16.105
303.68	-25.4392	-19.4326	-23.2291	-28.4985	-21.9437	-22.4162	-12.8705	-15.8298
310.79	-25.6321	-19.5948	-22.899	-28.2863	-21.7116	-22.1537	-12.5895	-15.5569
318.06	-25.7984	-19.1297	-22.5631	-28.0746	-21.4188	-21.8064	-12.2321	-15.5306
325.51	-25.1961	-18.9996	-22.2285	-27.8629	-21.1099	-21.4382	-11.8568	-15.5818
333.13	-25.5332	-19.0043	-21.8834	-27.6516	-20.805	-21.0771	-11.489	-15.6345
340.93	-24.9476	-18.8643	-21.5357	-27.4405	-20.5036	-20.7224	-11.1279	-15.6888
348.91	-24.5501	-18.9275	-21.3339	-27.2077	-20.2056	-20.3739	-10.7734	-15.7446
357.08	-24.2978	-19.0026	-21.2097	-26.973	-19.9108	-20.031	-10.4249	-15.8022
365.44	-23.9018	-19.1031	-21.397	-26.7393	-19.6192	-19.6937	-10.0822	-15.8615
373.99	-23.4825	-19.1331	-21.7198	-26.5065	-19.3307	-19.3617	-9.74514	-15.9226
382.75	-23.1347	-19.1804	-22.0534	-26.2744	-18.9686	-18.9699	-9.41344	-16.2506
391.71	-22.739	-19.3148	-22.4027	-26.043	-18.6036	-18.5785	-9.08687	-16.6368
400.88	-22.3052	-19.3757	-22.741	-25.8111	-18.2452	-18.1954	-8.76489	-17.0507
410.27	-22.0272	-19.4099	-22.9197	-25.5798	-17.8929	-17.8199	-8.4471	-17.4959
419.87	-21.6724	-19.4075	-22.8584	-25.3496	-17.5469	-17.4521	-8.1338	-17.9761
429.7	-21.2703	-19.3139	-22.7386	-25.12	-17.2064	-17.0909	-7.82429	-18.4968
439.76	-20.9394	-19.2306	-22.534	-24.8883	-16.8732	-16.7451	-7.54734	-19.0217
450.06	-20.5354	-19.1324	-22.0958	-24.5646	-16.5516	-16.435	-7.37187	-19.4351
460.59	-19.8851	-18.9205	-21.7268	-24.2457	-16.2348	-16.1291	-7.19608	-19.8791
471.38	-19.4498	-18.7347	-21.4566	-23.9307	-15.9216	-15.8264	-7.01956	-20.359
482.41	-19.1628	-18.5183	-21.4046	-23.6201	-15.6128	-15.5275	-6.84275	-20.8786
493.7	-18.732	-18.1424	-21.1312	-23.278	-15.3076	-15.2318	-6.66542	-21.4447
505.26	-18.3513	-17.9466	-21.0032	-22.9037	-15.1284	-15.0548	-6.60704	-21.9448
517.09	-18.2304	-17.6566	-21.0427	-22.5367	-15.0981	-15.0181	-6.69543	-22.3336
529.2	-17.5334	-17.2779	-20.6246	-22.1764	-15.0672	-14.9808	-6.78686	-22.7505
541.59	-17.1167	-16.902	-20.3966	-21.8036	-15.0357	-14.9427	-6.88142	-23.1988
554.27	-16.7622	-16.6154	-20.1934	-21.405	-15.0035	-14.9039	-6.97926	-23.6828
567.24	-16.5038	-16.2371	-20.0042	-21.0153	-15.0082	-14.9612	-7.12639	-24.0898
580.52	-15.9991	-15.9433	-19.9336	-20.6337	-15.0799	-15.1963	-7.36333	-24.3114
594.11	-15.7892	-15.5646	-20.247	-20.2471	-15.1538	-15.4436	-7.61268	-24.5442
608.02	-15.4509	-15.4375	-20.8309	-19.8603	-15.2302	-15.7043	-7.87555	-24.7891
622.26	-15.3901	-15.0925	-21.4723	-19.4813	-15.309	-15.9795	-8.15315	-25.0471
636.82	-15.2096	-14.9205	-22.1166	-19.0808	-15.2149	-16.3319	-8.28459	-24.8413
651.73	-14.9251	-14.8393	-22.4052	-18.5156	-15.0788	-16.7235	-8.38268	-24.5285
666.99	-14.9883	-15.0563	-22.7109	-17.9729	-14.9416	-17.1436	-8.48425	-24.2195
682.61	-14.8576	-15.0811	-23.0354	-17.4504	-14.8035	-17.5956	-8.58945	-23.9142
698.59	-14.796	-15.0273	-22.9142	-16.9963	-14.5236	-18.0193	-8.76693	-23.3624
714.94	-14.5455	-15.3566	-22.7619	-16.5582	-14.1854	-18.4448	-8.98411	-22.7278
731.68	-14.273	-15.5097	-22.6086	-16.1315	-13.8522	-18.9031	-9.21224	-22.1229
748.81	-14.0262	-15.8452	-22.6149	-15.6676	-13.5241	-19.3986	-9.45206	-21.5446
766.34	-13.83	-16.0828	-22.6287	-15.2151	-13.5499	-19.7937	-9.92607	-21.083
784.28	-13.6964	-16.4558	-22.6325	-14.778	-13.6031	-20.2064	-10.4573	-20.6414
802.64	-13.6302	-16.5231	-22.584	-14.3658	-13.6578	-20.6501	-11.0368	-20.2115
821.43	-13.6936	-16.8153	-22.5346	-13.9633	-13.8356	-21.0666	-11.6043	-19.8584
840.67	-13.8893	-16.8456	-22.2713	-13.5964	-14.1637	-21.4413	-12.1439	-19.5832
860.35	-14.1853	-16.9137	-21.841	-13.258	-14.5127	-21.842	-12.7329	-19.3104
880.49	-14.5069	-16.6855	-21.4146	-12.9321	-14.879	-22.2377	-13.281	-18.9986
901.1	-14.9169	-16.4994	-20.9176	-12.694	-15.2531	-22.5642	-13.5963	-18.5826
922.2	-15.3633	-16.4053	-20.4366	-12.4569	-15.6536	-22.9116	-13.9314	-18.1764
943.79	-15.807	-15.7413	-19.9618	-12.344	-16.0875	-23.2426	-14.2555	-17.7144
965.88	-16.2644	-15.255	-19.4985	-12.2734	-16.5658	-23.4935	-14.5159	-17.1135
988.5	-16.7462	-14.8032	-19.1211	-12.3653	-17.0846	-23.7581	-14.7908	-16.5384
1011.64	-17.2038	-14.2319	-18.8157	-12.6147	-17.651	-23.9548	-15.0672	-16.0542
1035.32	-17.6662	-13.6938	-18.4863	-12.9213	-18.2734	-24.0761	-15.3445	-15.6499
1059.56	-18.1034	-13.2114	-18.124	-13.3115	-18.9604	-24.202	-15.6379	-15.2547
1084.37	-18.516	-12.7312	-17.7549	-13.6632	-19.6178	-24.3067	-15.8631	-15.2868
1109.75	-18.9464	-12.5303	-17.3739	-13.9362	-20.3304	-24.4116	-16.0877	-15.3793
1135.73	-19.3165	-12.4352	-17.1569	-14.0799	-20.9674	-24.5665	-16.2396	-15.5793
1162.32	-19.696	-12.4679	-17.1073	-14.0739	-21.4274	-24.7971	-16.2746	-15.9469
1189.53	-20.0726	-12.6526	-17.2923	-14.0038	-21.8986	-25.0529	-16.3055	-16.3392
1217.38	-20.4116	-13.0348	-17.6224	-13.8977	-22.0622	-25.4996	-16.2724	-16.7518
1245.88	-20.7648	-13.4568	-18.1011	-13.88	-22.233	-25.9818	-16.2386	-17.1953
1275.05	-21.1029	-13.9872	-18.6281	-13.908	-22.2545	-26.466	-16.2414	-17.6286
1304.9	-21.4369	-14.5224	-19.1543	-14.087	-22.2504	-26.9843	-16.2506	-18.0876
1335.45	-21.7095	-15.0198	-19.6419	-14.3255	-22.2194	-27.3461	-16.2999	-18.5285
1366.72	-21.9313	-15.5331	-20.0977	-14.6195	-22.1786	-27.6621	-16.3645	-18.9844
1398.71	-22.0461	-16.0753	-20.4045	-14.9219	-22.0653	-27.754	-16.4909	-19.3952
1431.46	-22.0374	-16.5604	-20.6669	-15.2304	-21.9256	-27.7626	-16.6442	-19.8063
1464.97	-21.9308	-17.0413	-20.8728	-15.5432	-21.7536	-27.6337	-16.8688	-20.2032
1499.27	-21.7431	-17.5059	-21.0822	-15.8547	-21.5742	-27.4734	-17.12	-20.6187
1534.37	-21.5344	-17.9607	-21.3127	-16.1945	-21.3648	-27.2774	-17.4099	-21.0634
1570.29	-21.345	-18.3299	-21.5537	-16.564	-21.1755	-27.0822	-17.7174	-21.5505
1607.05	-21.2207	-18.7036	-21.7724	-16.961	-21.061	-26.8929	-18.0433	-22.1074
1644.68	-21.1609	-18.9809	-21.9635	-17.3579	-20.9928	-26.7028	-18.3648	-22.7292
1683.18	-21.1473	-19.1149	-22.145	-17.7388	-20.9679	-26.5122	-18.6822	-23.4275
1722.59	-21.1702	-19.1852	-22.337	-18.1021	-20.9994	-26.3002	-19.0091	-24.1118
1762.91	-21.263	-19.2111	-22.5652	-18.4512	-21.0569	-26.0804	-19.3486	-24.7712
1804.19	-21.378	-19.2205	-22.8407	-18.7683	-21.1558	-25.8493	-19.6947	-25.2966
1846.42	-21.5375	-19.369	-23.1578	-19.075	-21.2885	-25.5764	-20.0123	-25.5725
1889.65	-21.7571	-19.6721	-23.4707	-19.3795	-21.4473	-25.2795	-20.3013	-25.6958
1933.89	-22.0298	-20.0346	-23.7142	-19.6752	-21.6392	-24.9551	-20.5347	-25.6379
1979.17	-22.3235	-20.429	-23.8446	-19.9603	-21.8508	-24.6072	-20.6705	-25.4997
2025.5	-22.6305	-20.7143	-23.8735	-20.2311	-22.073	-24.2783	-20.7759	-25.3399
2072.92	-22.9577	-20.8431	-23.8563	-20.4936	-22.2988	-23.986	-20.8641	-25.1721
2121.45	-23.2893	-20.8906	-23.8355	-20.7649	-22.5098	-23.7648	-20.958	-25.0183
2171.12	-23.6078	-20.8858	-23.837	-21.0556	-22.6269	-23.6265	-21.097	-24.8944
2221.95	-23.9407	-20.9852	-23.8547	-21.3977	-22.7252	-23.5881	-21.2697	-24.8026
2273.97	-24.3349	-21.1886	-23.8569	-21.813	-22.7799	-23.6364	-21.4665	-24.751
2327.2	-24.7711	-21.5667	-23.8364	-22.276	-22.7937	-23.7625	-21.6829	-24.7438
2381.69	-25.2521	-21.9749	-23.8153	-22.7279	-22.8153	-23.9702	-21.926	-24.7752
2437.44	-25.8046	-22.4039	-23.8458	-23.1113	-22.7869	-24.2232	-22.1851	-24.8216
2494.51	-26.3001	-22.6574	-23.9697	-23.4099	-22.8026	-24.5135	-22.474	-24.852
2552.91	-26.7429	-22.6819	-24.1399	-23.6286	-22.8297	-24.7953	-22.7903	-24.9031
2612.68	-27.0909	-22.4846	-24.3407	-23.79	-22.8971	-25.053	-23.1246	-25.0399
2673.84	-27.3481	-21.9927	-24.6242	-23.9285	-23.0091	-25.2591	-23.5351	-25.3735
2736.44	-27.5454	-21.5906	-25.0685	-24.1115	-23.1926	-25.3932	-23.9807	-25.9296
2800.5	-27.6243	-21.1386	-25.6716	-24.3877	-23.4204	-25.4564	-24.4311	-26.7422
2866.07	-27.5859	-20.7343	-26.213	-24.7237	-23.7335	-25.4461	-24.8808	-27.734
2933.17	-27.5163	-20.7897	-26.5655	-25.0849	-24.0786	-25.3907	-25.4154	-28.8003
3001.84	-27.5268	-20.5894	-26.9032	-25.425	-24.5131	-25.3439	-26.1117	-29.9578
3072.11	-27.6978	-20.8881	-27.3353	-25.7626	-24.9237	-25.2997	-27.0025	-31.1033
3144.04	-27.9385	-21.409	-27.6089	-26.2144	-25.4072	-25.268	-28.0716	-32.3052
3217.64	-28.2156	-22.1534	-27.6349	-26.7519	-25.9318	-25.2393	-29.2888	-33.4669
3292.97	-28.5036	-23.2582	-27.6669	-27.1542	-26.3054	-25.1962	-30.5681	-34.4443
3370.06	-28.9053	-24.543	-27.8448	-27.3284	-26.6356	-25.141	-31.8325	-34.8906
3448.96	-29.3829	-25.6949	-28.0138	-27.7483	-27.13	-25.0854	-32.9728	-34.9543
3529.71	-29.9285	-26.6413	-28.1999	-28.7099	-27.7342	-24.9997	-33.9769	-34.7474
3612.34	-30.4579	-26.9364	-28.4527	-29.7635	-28.3507	-24.8867	-34.7427	-34.4451
3696.91	-30.9807	-26.1725	-28.7113	-30.0661	-28.9759	-24.7894	-35.33	-34.0459
3783.46	-31.4268	-25.3808	-28.9674	-30.9545	-29.7221	-24.6878	-35.8538	-33.973
3872.04	-31.7248	-24.5909	-29.177	-32.8546	-30.6473	-24.5983	-36.1669	-34.5425
3962.69	-31.8024	-24.1164	-29.2688	-33.1574	-31.3887	-24.5373	-35.9905	-35.7123
4055.46	-31.9057	-24.3075	-29.428	-33.9576	-31.9984	-24.4968	-35.461	-36.3365
4150.4	-31.9465	-25.1051	-29.4292	-35.2793	-32.8144	-24.5607	-34.3768	-35.686
4247.57	-31.9395	-26.2321	-28.8591	-33.6834	-33.826	-24.7527	-32.4408	-34.8488
4347.01	-31.3837	-27.4545	-27.9148	-33.7422	-34.6548	-25.1068	-31.0899	-33.9523
4448.78	-30.4708	-28.6597	-27.3947	-33.8556	-35.2106	-25.5172	-30.3931	-32.918
4552.94	-29.6623	-29.6347	-26.8691	-33.6712	-35.7723	-26.1229	-29.9991	-31.9096
4659.53	-29.7932	-30.439	-26.8196	-35.0609	-36.453	-26.7974	-29.5918	-31.066
4768.61	-30.6404	-31.0288	-26.4781	-33.1338	-37.4143	-27.5612	-28.6799	-29.5266
4880.25	-31.4771	-31.6578	-26.1435	-34.2519	-37.6795	-28.4216	-27.0953	-28.5403
4994.51	-31.2666	-32.1913	-25.5906	-32.3403	-38.375	-29.3409	-25.0689	-27.9503
5111.43	-29.1697	-32.2521	-24.7631	-32.6029	-37.6842	-30.2522	-23.5396	-27.1842
5231.1	-26.1523	-31.6705	-24.2351	-30.6032	-35.3402	-31.0077	-22.4227	-26.6843
5353.57	-24.2524	-30.724	-23.9741	-30.8718	-33.4592	-30.9789	-21.5721	-26.9207
5478.9	-23.7912	-29.3118	-24.535	-28.2193	-32.3754	-30.8844	-20.8034	-27.2322
5607.17	-24.4829	-27.844	-25.589	-26.3402	-32.0894	-30.818	-20.2305	-27.4631
5738.44	-24.9211	-26.7233	-26.0516	-25.2442	-31.7146	-29.7727	-19.7457	-28.1093
5872.79	-24.6001	-26.1419	-26.9885	-23.4584	-31.5204	-28.6969	-19.0158	-28.6648
6010.28	-24.1553	-25.8777	-27.1402	-23.3747	-31.1138	-27.9455	-18.1147	-29.1087
6150.99	-24.236	-25.8756	-25.9183	-24.1574	-30.9002	-27.3	-17.521	-29.4596
6294.99	-23.8831	-25.7586	-24.5	-24.1552	-30.6695	-27.0948	-16.9695	-29.6586
6442.36	-23.1703	-25.3278	-22.2373	-23.1316	-30.5214	-26.919	-16.2062	-30.0557
6593.19	-22.8079	-25.0589	-21.673	-23.2132	-30.1684	-27.2028	-15.4185	-30.1157
6747.54	-22.5843	-24.8042	-21.8127	-23.9399	-29.752	-27.3601	-14.6206	-30.041
6905.51	-22.4105	-24.6491	-22.2675	-24.5345	-29.3087	-27.8425	-13.8958	-29.6793
7067.18	-22.2547	-24.3759	-22.8572	-24.5491	-28.9071	-28.2928	-13.3221	-29.2646
7232.63	-22.291	-24.205	-23.212	-24.5105	-28.4441	-29.1569	-12.9061	-28.8348
7401.96	-22.3529	-24.1756	-23.5683	-24.4845	-28.3135	-29.5906	-12.6029	-28.5911
7575.25	-22.7641	-24.2882	-23.5931	-24.0314	-28.2867	-29.6781	-12.5336	-28.3732
7752.6	-23.315	-24.3373	-23.6316	-24.6245	-28.5201	-30.2677	-12.7157	-28.1949
7934.1	-23.3389	-24.2261	-23.797	-24.2037	-28.8266	-30.9337	-13.1026	-27.9925
8119.84	-22.8973	-24.0466	-23.8631	-24.8142	-29.3453	-31.8294	-13.636	-27.8844
8309.94	-22.8514	-23.7601	-23.6065	-24.8842	-29.9162	-32.9077	-14.1945	-27.954
8504.49	-23.2614	-23.3095	-23.2434	-24.8531	-30.3824	-34.0818	-14.7164	-28.0941
8703.59	-23.6663	-22.7839	-22.9657	-24.9931	-31.5816	-35.0424	-15.1754	-28.3875
8907.35	-24.2461	-22.2377	-22.4069	-24.9875	-32.023	-35.8434	-15.5515	-28.9361
9115.89	-25.19	-21.9828	-21.7803	-25.3727	-32.6562	-36.2928	-15.9074	-29.6761
9329.3	-26.0151	-21.8818	-21.222	-25.5552	-33.065	-36.1058	-16.2813	-30.8997
9547.72	-26.9173	-22.0382	-20.8432	-25.7174	-34.4163	-35.8605	-16.6955	-31.936
9771.24	-27.8416	-22.3088	-20.5321	-26.0913	-34.0042	-36.1092	-17.1671	-30.3214
10000	-28.3925	-22.6961	-20.3977	-26.611	-35.0594	-36.3039	-17.6907	-29.3515

## Sheet: d.) METF chimpanzees p. individ
Data chimpanzee individual
ID	CEB-180001	CEB-180002	CEB-180003	CEB-180004
age in years	21	46	21	39		mean chimpanzee	SD chimpanzee
Sex	m	m	m	f
side	l/r	l/r	l/r	l/r
frequency in Hz	Magnitude in db	Magnitude in db	Magnitude in db	Magnitude in db		Magnitude in db	Magnitude in db
200.22	-24.813	-30.0252	-25.47	-18.8644		-24.7932	4.58196
204.91	-24.4958	-29.7954	-25.3533	-18.6459		-24.5726	4.58325
209.7	-24.4744	-29.6329	-25.2361	-18.4283		-24.4429	4.60946
214.61	-24.4135	-29.4698	-25.1179	-18.2108		-24.303	4.63633
219.64	-24.1837	-29.3162	-24.9987	-17.9936		-24.123	4.66582
224.78	-23.5742	-29.2088	-24.8789	-17.777		-23.8597	4.71637
230.04	-23.6464	-29.1006	-24.7583	-17.5609		-23.7665	4.75956
235.43	-23.2128	-28.9804	-24.6367	-17.3449		-23.5437	4.80579
240.94	-23.2603	-28.8167	-24.5145	-17.1296		-23.4303	4.8276
246.58	-23.1076	-28.6572	-24.3914	-16.9145		-23.2677	4.85447
252.35	-23.3997	-28.4622	-24.2122	-16.6644		-23.1846	4.88085
258.26	-22.902	-28.219	-23.9524	-16.3643		-22.8594	4.90263
264.31	-23.0489	-27.9877	-23.6942	-16.0675		-22.6996	4.93491
270.5	-23.2666	-27.6181	-23.4378	-15.7739		-22.5241	4.92949
276.83	-23.5512	-27.2176	-23.1833	-15.4837		-22.359	4.93212
283.31	-22.4974	-26.8357	-22.9303	-15.1963		-21.8649	4.85506
289.94	-23.1003	-26.4835	-22.6788	-14.9117		-21.7936	4.89376
296.73	-22.8303	-26.1391	-22.4287	-14.6297		-21.5069	4.87696
303.68	-22.4359	-25.8638	-22.1799	-14.3501		-21.2074	4.87029
310.79	-22.6135	-25.5927	-21.9326	-14.0732		-21.053	4.91714
318.06	-22.464	-25.3189	-21.6126	-13.8814		-20.8192	4.88929
325.51	-22.0978	-25.0457	-21.2741	-13.7193		-20.5342	4.82318
333.13	-22.2688	-24.7675	-20.9411	-13.5617		-20.3848	4.81737
340.93	-21.9059	-24.4881	-20.613	-13.4083		-20.1038	4.74546
348.91	-21.7388	-24.2708	-20.2898	-13.259		-19.8896	4.7166
357.08	-21.6502	-24.0914	-19.9709	-13.1136		-19.7065	4.70962
365.44	-21.5025	-24.0681	-19.6564	-12.9719		-19.5497	4.74373
373.99	-21.3078	-24.1131	-19.3462	-12.8339		-19.4003	4.79479
382.75	-21.1576	-24.1639	-18.9693	-12.832		-19.2807	4.79759
391.71	-21.0269	-24.2228	-18.591	-12.8618		-19.1756	4.79955
400.88	-20.8405	-24.276	-18.2203	-12.9078		-19.0611	4.79348
410.27	-20.7186	-24.2497	-17.8564	-12.9715		-18.9491	4.76632
419.87	-20.54	-24.104	-17.4995	-13.0549		-18.7996	4.68532
429.7	-20.2921	-23.9293	-17.1486	-13.1606		-18.6326	4.58091
439.76	-20.085	-23.7111	-16.8091	-13.2845		-18.4724	4.46191
450.06	-19.8339	-23.3302	-16.4933	-13.4035		-18.2652	4.2775
460.59	-19.4028	-22.9863	-16.1819	-13.5376		-18.0272	4.08438
471.38	-19.0923	-22.6936	-15.874	-13.6893		-17.8373	3.92512
482.41	-18.8406	-22.5123	-15.5701	-13.8607		-17.6959	3.81821
493.7	-18.4372	-22.2046	-15.2697	-14.0551		-17.4916	3.64476
505.26	-18.1489	-21.9535	-15.0916	-14.2759		-17.3675	3.4823
517.09	-17.9435	-21.7897	-15.0581	-14.5145		-17.3265	3.33435
529.2	-17.4057	-21.4005	-15.024	-14.7687		-17.1497	3.0726
541.59	-17.0094	-21.1001	-14.9892	-15.0401		-17.0347	2.86883
554.27	-16.6888	-20.7992	-14.9537	-15.331		-16.9432	2.67646
567.24	-16.3704	-20.5098	-14.9847	-15.6081		-16.8682	2.49293
580.52	-15.9712	-20.2837	-15.1381	-15.8374		-16.8076	2.346
594.11	-15.6769	-20.2471	-15.2987	-16.0784		-16.8253	2.30331
608.02	-15.4442	-20.3456	-15.4672	-16.3323		-16.8973	2.33571
622.26	-15.2413	-20.4768	-15.6443	-16.6001		-16.9906	2.39297
636.82	-15.0651	-20.5987	-15.7734	-16.563		-17	2.4759
651.73	-14.8822	-20.4604	-15.9012	-16.4556		-16.9248	2.44546
666.99	-15.0223	-20.3419	-16.0426	-16.3519		-16.9397	2.33822
682.61	-14.9694	-20.2429	-16.1995	-16.2518		-16.9159	2.29581
698.59	-14.9117	-19.9552	-16.2714	-16.0647		-16.8007	2.18644
714.94	-14.951	-19.66	-16.3151	-15.856		-16.6955	2.05598
731.68	-14.8913	-19.3701	-16.3777	-15.6676		-16.5767	1.9587
748.81	-14.9357	-19.1412	-16.4614	-15.4983		-16.5092	1.86436
766.34	-14.9564	-18.9219	-16.6718	-15.5046		-16.5137	1.75766
784.28	-15.0761	-18.7053	-16.9047	-15.5493		-16.5589	1.62731
802.64	-15.0767	-18.4749	-17.1539	-15.6242		-16.5824	1.5377
821.43	-15.2544	-18.2489	-17.4511	-15.7314		-16.6715	1.41279
840.67	-15.3675	-17.9338	-17.8025	-15.8636		-16.7418	1.31733
860.35	-15.5495	-17.5495	-18.1774	-16.0217		-16.8245	1.24178
880.49	-15.5962	-17.1734	-18.5583	-16.1398		-16.8669	1.30362
901.1	-15.7082	-16.8058	-18.9086	-16.0894		-16.878	1.42816
922.2	-15.8843	-16.4468	-19.2826	-16.0539		-16.9169	1.59462
943.79	-15.7742	-16.1529	-19.665	-15.9849		-16.8943	1.85368
965.88	-15.7597	-15.8859	-20.0296	-15.8147		-16.8725	2.1054
988.5	-15.7747	-15.7432	-20.4213	-15.6646		-16.901	2.34735
1011.64	-15.7179	-15.7152	-20.8029	-15.5607		-16.9492	2.5702
1035.32	-15.68	-15.7038	-21.1747	-15.4972		-17.0139	2.77541
1059.56	-15.6574	-15.7178	-21.5812	-15.4463		-17.1007	2.98929
1084.37	-15.6236	-15.7091	-21.9623	-15.575		-17.2175	3.1637
1109.75	-15.7383	-15.6551	-22.371	-15.7335		-17.3745	3.33122
1135.73	-15.8759	-15.6184	-22.7669	-15.9094		-17.5427	3.48527
1162.32	-16.082	-15.5906	-23.1123	-16.1107		-17.7239	3.60017
1189.53	-16.3626	-15.6481	-23.4757	-16.3223		-17.9522	3.69693
1217.38	-16.7232	-15.76	-23.7809	-16.5121		-18.1941	3.74744
1245.88	-17.1108	-15.9906	-24.1074	-16.717		-18.4814	3.77923
1275.05	-17.5451	-16.268	-24.3603	-16.935		-18.7771	3.75848
1304.9	-17.9796	-16.6207	-24.6174	-17.1691		-19.0967	3.72254
1335.45	-18.3647	-16.9837	-24.7827	-17.4142		-19.3863	3.64358
1366.72	-18.7322	-17.3586	-24.9204	-17.6744		-19.6714	3.54826
1398.71	-19.0607	-17.6632	-24.9096	-17.9431		-19.8942	3.39773
1431.46	-19.2989	-17.9487	-24.8441	-18.2252		-20.0792	3.22953
1464.97	-19.486	-18.208	-24.6937	-18.536		-20.2309	3.02411
1499.27	-19.6245	-18.4685	-24.5238	-18.8693		-20.3715	2.80937
1534.37	-19.7476	-18.7536	-24.3211	-19.2367		-20.5147	2.56982
1570.29	-19.8375	-19.0589	-24.1289	-19.634		-20.6648	2.33281
1607.05	-19.9621	-19.3667	-23.9769	-20.0754		-20.8453	2.11076
1644.68	-20.0709	-19.6607	-23.8478	-20.547		-21.0316	1.91208
1683.18	-20.1311	-19.9419	-23.7401	-21.0548		-21.217	1.7509
1722.59	-20.1777	-20.2195	-23.6498	-21.5605		-21.4019	1.63041
1762.91	-20.2371	-20.5082	-23.5687	-22.0599		-21.5935	1.54235
1804.19	-20.2993	-20.8045	-23.5026	-22.4957		-21.7755	1.48588
1846.42	-20.4533	-21.1164	-23.4325	-22.7924		-21.9486	1.39553
1889.65	-20.7146	-21.4251	-23.3634	-22.9985		-22.1254	1.26171
1933.89	-21.0322	-21.6947	-23.2972	-23.0863		-22.2776	1.09306
1979.17	-21.3763	-21.9025	-23.229	-23.0851		-22.3982	0.904092
2025.5	-21.6724	-22.0523	-23.1757	-23.0579		-22.4896	0.74222
2072.92	-21.9004	-22.175	-23.1424	-23.0181		-22.559	0.614376
2121.45	-22.09	-22.3002	-23.1373	-22.9882		-22.6289	0.51189
2171.12	-22.2468	-22.4463	-23.1267	-22.9957		-22.7039	0.423935
2221.95	-22.463	-22.6262	-23.1566	-23.0362		-22.8205	0.329181
2273.97	-22.7618	-22.8349	-23.2081	-23.1087		-22.9784	0.213909
2327.2	-23.1689	-23.0562	-23.2781	-23.2133		-23.1791	0.0934122
2381.69	-23.6135	-23.2716	-23.3928	-23.3506		-23.4071	0.146445
2437.44	-24.1043	-23.4785	-23.505	-23.5033		-23.6478	0.304557
2494.51	-24.4788	-23.6898	-23.6581	-23.663		-23.8724	0.40448
2552.91	-24.7124	-23.8843	-23.8125	-23.8467		-24.064	0.433284
2612.68	-24.7878	-24.0653	-23.975	-24.0822		-24.2276	0.376404
2673.84	-24.6704	-24.2763	-24.1341	-24.4543		-24.3838	0.231659
2736.44	-24.568	-24.59	-24.2929	-24.9552		-24.6015	0.27175
2800.5	-24.3815	-25.0297	-24.4384	-25.5866		-24.859	0.566712
2866.07	-24.1601	-25.4684	-24.5898	-26.3074		-25.1314	0.954525
2933.17	-24.153	-25.8252	-24.7346	-27.1078		-25.4552	1.30167
3001.84	-24.0581	-26.1641	-24.9285	-28.0348		-25.7964	1.72436
3072.11	-24.293	-26.549	-25.1117	-29.0529		-26.2516	2.08737
3144.04	-24.6737	-26.9116	-25.3376	-30.1884		-26.7778	2.45978
3217.64	-25.1845	-27.1934	-25.5856	-31.3778		-27.3353	2.83136
3292.97	-25.8809	-27.4106	-25.7508	-32.5062		-27.8871	3.17028
3370.06	-26.7241	-27.5866	-25.8883	-33.3615		-28.3902	3.38601
3448.96	-27.5389	-27.881	-26.1077	-33.9636		-28.8728	3.47969
3529.71	-28.2849	-28.4549	-26.3669	-34.3621		-29.3672	3.46191
3612.34	-28.6972	-29.1081	-26.6187	-34.5939		-29.7545	3.40532
3696.91	-28.5766	-29.3887	-26.8826	-34.688		-29.884	3.36853
3783.46	-28.4038	-29.9609	-27.2049	-34.9134		-30.1207	3.38848
3872.04	-28.1579	-31.0158	-27.6228	-35.3547		-30.5378	3.53987
3962.69	-27.9594	-31.2131	-27.963	-35.8514		-30.7467	3.73244
4055.46	-28.1066	-31.6928	-28.2476	-35.8987		-30.9864	3.67078
4150.4	-28.5258	-32.3543	-28.6875	-35.0314		-31.1498	3.134
4247.57	-29.0858	-31.2712	-29.2894	-33.6448		-30.8228	2.12394
4347.01	-29.4191	-30.8285	-29.8808	-32.5211		-30.6624	1.37103
4448.78	-29.5653	-30.6251	-30.3639	-31.6556		-30.5525	0.862593
4552.94	-29.6485	-30.2702	-30.9476	-30.9544		-30.4552	0.626269
4659.53	-30.1161	-30.9403	-31.6252	-30.3289		-30.7526	0.678548
4768.61	-30.8346	-29.8059	-32.4878	-29.1032		-30.5579	1.46998
4880.25	-31.5675	-30.1977	-33.0506	-27.8178		-30.6584	2.22338
4994.51	-31.729	-28.9655	-33.8579	-26.5096		-30.2655	3.20645
5111.43	-30.7109	-28.683	-33.9682	-25.3619		-29.681	3.60977
5231.1	-28.9114	-27.4191	-33.1739	-24.5535		-28.5145	3.59432
5353.57	-27.4882	-27.423	-32.219	-24.2464		-27.8442	3.28568
5478.9	-26.5515	-26.3772	-31.6299	-24.0178		-27.1441	3.20601
5607.17	-26.1635	-25.9646	-31.4537	-23.8468		-26.8571	3.23874
5738.44	-25.8222	-25.6479	-30.7436	-23.9275		-26.5353	2.93296
5872.79	-25.371	-25.2234	-30.1086	-23.8403		-26.1359	2.73679
6010.28	-25.0165	-25.2574	-29.5297	-23.6117		-25.8538	2.55576
6150.99	-25.0558	-25.0378	-29.1001	-23.4903		-25.671	2.40096
6294.99	-24.8209	-24.3276	-28.8821	-23.314		-25.3362	2.44579
6442.36	-24.249	-22.6844	-28.7202	-23.131		-24.6962	2.76221
6593.19	-23.9334	-22.4431	-28.6856	-22.7671		-24.4573	2.89059
6747.54	-23.6942	-22.8763	-28.556	-22.3308		-24.3643	2.85008
6905.51	-23.5298	-23.401	-28.5756	-21.7876		-24.3235	2.94348
7067.18	-23.3153	-23.7031	-28.6	-21.2933		-24.2279	3.10026
7232.63	-23.248	-23.8613	-28.8005	-20.8705		-24.1951	3.33021
7401.96	-23.2642	-24.0264	-28.952	-20.597		-24.2099	3.48658
7575.25	-23.5261	-23.8123	-28.9824	-20.4534		-24.1935	3.53612
7752.6	-23.8261	-24.1281	-29.3939	-20.4553		-24.4509	3.692
7934.1	-23.7825	-24.0003	-29.8802	-20.5476		-24.5526	3.88678
8119.84	-23.4719	-24.3386	-30.5873	-20.7602		-24.7895	4.15488
8309.94	-23.3057	-24.2454	-31.4119	-21.0743		-25.0093	4.47078
8504.49	-23.2855	-24.0483	-32.2321	-21.4052		-25.2428	4.79011
8703.59	-23.2251	-23.9794	-33.312	-21.7815		-25.5745	5.23833
8907.35	-23.2419	-23.6972	-33.9332	-22.2438		-25.779	5.46989
9115.89	-23.5864	-23.5765	-34.4745	-22.7917		-26.1073	5.59056
9329.3	-23.9485	-23.3886	-34.5854	-23.5905		-26.3782	5.47633
9547.72	-24.4778	-23.2803	-35.1384	-24.3158		-26.8031	5.58213
9771.24	-25.0752	-23.3117	-35.0567	-23.7443		-26.797	5.5574
10000	-25.5443	-23.5043	-35.6817	-23.5211		-27.0629	5.82515

## Sheet: e.) METF all bonobo ears
Data bonobo
ID	CEB-180005	CEB-180005	CEB-160008	CEB-180007	CEB-180007
age in years	36	36	~1	24	24
Sex	m	m	f	m	m
side	l	r	r	l	r
frequencyin Hz	Magnitude in db	Magnitude in db	Magnitude in db	Magnitude in db	Magnitude in db
200.22	-22.5803	-21.5892	-25.0402	-23.9687	-22.9219
204.91	-22.552	-21.4311	-24.9057	-23.6183	-22.9079
209.7	-22.5231	-21.2726	-24.7705	-23.2745	-22.8936
214.61	-22.4936	-21.1131	-24.634	-22.9356	-22.879
219.64	-22.4634	-20.9527	-24.4964	-22.6017	-22.864
224.78	-22.4328	-20.7918	-24.2052	-22.2732	-22.8488
230.04	-22.4015	-20.6301	-23.9144	-21.9494	-22.8332
235.43	-22.3695	-20.4675	-23.6261	-21.6297	-22.8172
240.94	-22.337	-20.3044	-23.3411	-21.3146	-22.801
246.58	-22.0392	-20.1318	-23.0589	-21.164	-22.6452
252.35	-21.4128	-19.9475	-22.7797	-21.2289	-22.3085
258.26	-20.8148	-19.7626	-22.5027	-21.2959	-21.9766
264.31	-20.2426	-19.5773	-22.2281	-21.365	-21.6496
270.5	-19.6937	-19.3918	-21.9663	-21.4362	-21.3272
276.83	-19.1661	-19.206	-21.7295	-21.5097	-21.0095
283.31	-18.6572	-19.0199	-21.4935	-21.5856	-20.6958
289.94	-18.1658	-18.8336	-21.2586	-21.6639	-20.3862
296.73	-17.7749	-18.6284	-20.9857	-21.5974	-20.0832
303.68	-17.4601	-18.4086	-20.6842	-21.4109	-19.7859
310.79	-17.1495	-18.1894	-20.3863	-21.2242	-19.492
318.06	-16.843	-17.9708	-20.0807	-21.0373	-19.2014
325.51	-16.5396	-17.7524	-19.6716	-20.8499	-18.9133
333.13	-16.24	-17.5345	-19.2722	-20.6623	-18.6283
340.93	-15.9436	-17.317	-18.8815	-20.4744	-18.3459
348.91	-15.6788	-17.153	-18.7008	-20.1423	-17.9776
357.08	-15.4193	-16.9947	-18.5446	-19.7978	-17.6055
365.44	-15.1614	-16.8357	-18.3876	-19.4589	-17.2406
373.99	-14.9055	-16.676	-18.4969	-19.1255	-16.8826
382.75	-14.6508	-16.5154	-18.6384	-18.7966	-16.5305
391.71	-14.4006	-16.3654	-18.8285	-18.4658	-16.1713
400.88	-14.1718	-16.2977	-19.3612	-18.0904	-15.7251
410.27	-13.9436	-16.2288	-19.9428	-17.7221	-15.2906
419.87	-13.7164	-16.159	-20.3929	-17.361	-14.8679
429.7	-13.4897	-16.0881	-20.6829	-17.0062	-14.4553
439.76	-13.2664	-16.0128	-20.9749	-16.6609	-14.0512
450.06	-13.1277	-15.8273	-20.7867	-16.4275	-13.6153
460.59	-12.9882	-15.6416	-20.5984	-16.1951	-13.1912
471.38	-12.8476	-15.4554	-20.2878	-15.9633	-12.777
482.41	-12.7061	-15.2692	-19.9293	-15.7326	-12.3732
493.7	-12.6171	-14.9785	-19.5382	-15.609	-11.9875
505.26	-12.5861	-14.5804	-19.114	-15.6022	-11.6194
517.09	-12.5544	-14.1911	-18.6686	-15.5952	-11.2582
529.2	-12.522	-13.8098	-18.183	-15.5881	-10.9033
541.59	-12.4295	-13.4136	-17.7401	-15.6331	-10.5602
554.27	-12.2305	-12.9868	-17.356	-15.7751	-10.2322
567.24	-12.0314	-12.571	-17.0335	-15.9229	-9.90901
580.52	-11.8323	-12.1649	-16.783	-16.0768	-9.59011
594.11	-11.537	-11.7052	-16.6094	-16.1937	-9.28404
608.02	-11.1823	-11.2182	-16.4859	-16.2852	-8.98719
622.26	-10.8336	-10.7464	-16.3232	-16.3799	-8.69346
636.82	-10.4959	-10.2739	-16.1755	-16.4663	-8.4415
651.73	-10.1924	-9.72582	-16.1703	-16.4838	-8.4275
666.99	-9.89247	-9.19854	-16.1661	-16.5018	-8.4132
682.61	-9.5958	-8.69006	-16.1631	-16.5202	-8.39858
698.59	-9.1278	-8.21233	-16.1457	-16.4364	-8.56976
714.94	-8.6627	-7.75015	-16.145	-16.3447	-8.76136
731.68	-8.21099	-7.30112	-16.1693	-16.2518	-8.96202
748.81	-7.57142	-6.92656	-16.1117	-16.095	-9.14344
766.34	-6.95374	-6.56205	-16.0581	-15.9346	-9.33173
784.28	-6.3462	-6.21713	-16.0174	-15.7741	-9.53611
802.64	-5.68192	-5.94069	-16.0082	-15.6162	-9.78846
821.43	-5.05092	-5.66659	-16.0297	-15.4574	-10.0545
840.67	-4.45299	-5.36413	-16.1017	-15.3609	-10.3798
860.35	-3.88429	-5.04074	-16.2372	-15.3155	-10.7641
880.49	-3.33791	-4.71792	-16.438	-15.2748	-11.1684
901.1	-2.80617	-4.35467	-16.6515	-15.2978	-11.5104
922.2	-2.29354	-3.99788	-16.8461	-15.3214	-11.8752
943.79	-1.83447	-3.88062	-17.0114	-15.3595	-12.2156
965.88	-1.40067	-3.8449	-17.1269	-15.4036	-12.5603
988.5	-1.13267	-3.86379	-17.1956	-15.4663	-12.9744
1011.64	-1.00664	-3.93422	-17.2173	-15.547	-13.4644
1035.32	-0.970263	-3.90104	-17.195	-15.6612	-14.0318
1059.56	-1.06285	-3.71991	-17.1553	-15.8242	-14.7081
1084.37	-1.28131	-3.49864	-17.1166	-16.006	-15.3783
1109.75	-1.70007	-3.22109	-17.0677	-16.2137	-15.9925
1135.73	-2.12691	-3.0713	-17.0152	-16.4455	-16.5989
1162.32	-2.55978	-3.05493	-16.9851	-16.7046	-17.1853
1189.53	-3.06033	-3.21883	-16.9319	-17.009	-17.7688
1217.38	-3.62457	-3.49366	-16.887	-17.3498	-18.3737
1245.88	-4.13559	-3.92117	-16.8908	-17.624	-18.8778
1275.05	-4.6606	-4.40297	-16.9852	-17.9013	-19.378
1304.9	-5.15894	-4.93296	-17.1663	-18.1936	-19.806
1335.45	-5.65496	-5.45579	-17.435	-18.468	-20.199
1366.72	-6.15502	-5.97835	-17.7337	-18.7287	-20.5636
1398.71	-6.6092	-6.44256	-18.0986	-18.9524	-20.8467
1431.46	-7.05157	-6.90283	-18.5056	-19.1739	-21.1182
1464.97	-7.47164	-7.35141	-18.9406	-19.3912	-21.3736
1499.27	-7.82094	-7.79682	-19.3764	-19.6079	-21.6153
1534.37	-8.18617	-8.27737	-19.7574	-19.8361	-21.8432
1570.29	-8.56057	-8.79474	-20.0348	-20.0833	-22.0561
1607.05	-8.9208	-9.34461	-20.2439	-20.3694	-22.2524
1644.68	-9.27699	-9.88415	-20.3704	-20.6824	-22.4388
1683.18	-9.63573	-10.4042	-20.3675	-21.0439	-22.6445
1722.59	-10.0013	-10.8916	-20.26	-21.4522	-22.8819
1762.91	-10.3717	-11.337	-20.1256	-21.8948	-23.1628
1804.19	-10.6931	-11.7324	-20.057	-22.372	-23.5082
1846.42	-10.994	-12.1335	-20.0882	-22.8752	-23.883
1889.65	-11.276	-12.5405	-20.2148	-23.4032	-24.3532
1933.89	-11.562	-12.968	-20.4703	-23.9385	-24.8592
1979.17	-11.8522	-13.4152	-20.8275	-24.4999	-25.3824
2025.5	-12.1496	-13.865	-21.175	-25.0992	-25.9146
2072.92	-12.4668	-14.3089	-21.5853	-25.7564	-26.4298
2121.45	-12.8437	-14.7424	-21.9899	-26.4945	-26.8858
2171.12	-13.3118	-15.1476	-22.4249	-27.3156	-27.3119
2221.95	-13.8616	-15.514	-22.9678	-28.2552	-27.7603
2273.97	-14.5252	-15.8264	-23.588	-29.3199	-28.2886
2327.2	-15.2722	-16.0813	-24.3995	-30.5027	-28.9317
2381.69	-15.9554	-16.3113	-25.2538	-31.8382	-29.7958
2437.44	-16.503	-16.5354	-26.2191	-33.2834	-30.9264
2494.51	-16.9062	-16.8049	-27.0707	-34.5082	-32.1867
2552.91	-17.1413	-17.1289	-27.8555	-34.7959	-33.7927
2612.68	-17.2113	-17.5158	-28.4191	-32.2054	-35.5467
2673.84	-17.2128	-17.8834	-28.8726	-27.8127	-37.3278
2736.44	-17.2658	-18.1843	-28.9755	-24.095	-38.0492
2800.5	-17.3666	-18.3729	-29.0943	-22.2405	-35.8711
2866.07	-17.5429	-18.5056	-28.9684	-21.8148	-32.4437
2933.17	-17.7721	-18.586	-28.8208	-21.9917	-29.142
3001.84	-18.0233	-18.6486	-28.8194	-22.4556	-26.2977
3072.11	-18.297	-18.7151	-28.841	-22.9565	-24.3542
3144.04	-18.6155	-18.8228	-28.8746	-23.5092	-23.4123
3217.64	-18.9073	-18.9653	-29.0242	-24.1131	-23.0922
3292.97	-19.234	-19.1292	-29.312	-24.7898	-23.2697
3370.06	-19.5828	-19.4257	-29.839	-25.5228	-23.7438
3448.96	-20.0086	-19.8718	-30.4501	-26.2734	-24.3033
3529.71	-20.5322	-20.3169	-30.9445	-27.0614	-24.9229
3612.34	-21.2713	-20.8729	-31.5582	-27.9154	-25.5508
3696.91	-22.0245	-21.4345	-32.111	-28.7666	-26.205
3783.46	-22.973	-21.8988	-32.7934	-29.6167	-26.8969
3872.04	-24.0489	-22.5025	-33.0154	-30.4844	-27.5867
3962.69	-25.233	-23.1599	-33.1258	-31.3281	-28.2734
4055.46	-26.2233	-23.5625	-33.7625	-32.0171	-29.1897
4150.4	-26.6696	-24.4611	-33.5075	-32.717	-29.9501
4247.57	-26.6939	-24.0506	-31.7499	-33.0944	-30.7588
4347.01	-25.6261	-23.8223	-30.4949	-33.4224	-31.5578
4448.78	-24.2364	-23.4161	-28.7686	-33.5195	-32.1615
4552.94	-21.7797	-22.9402	-27.445	-33.6382	-32.7976
4659.53	-19.4525	-22.7458	-25.515	-33.7935	-33.1772
4768.61	-17.1493	-21.83	-23.4308	-34.0638	-33.4831
4880.25	-15.2976	-21.1052	-23.479	-34.4196	-33.5928
4994.51	-13.9184	-20.0203	-23.9373	-34.8804	-33.7532
5111.43	-13.0241	-18.8006	-23.9239	-35.4457	-33.563
5231.1	-12.235	-17.2184	-24.0088	-35.96	-33.4236
5353.57	-11.4984	-15.8084	-24.5252	-36.6301	-33.1933
5478.9	-10.9021	-14.5197	-25.2967	-37.174	-33.0214
5607.17	-10.2119	-13.8683	-26.2258	-37.8081	-32.9487
5738.44	-9.75427	-13.5796	-27.1576	-38.424	-32.7981
5872.79	-9.32612	-13.5312	-28.5311	-38.9877	-32.9336
6010.28	-8.78402	-13.405	-29.8007	-39.5686	-33.2223
6150.99	-8.17315	-13.2245	-31.1762	-40.327	-33.737
6294.99	-7.58773	-12.9567	-31.0115	-40.91	-34.4185
6442.36	-6.68033	-12.6705	-31.2802	-41.5596	-35.161
6593.19	-5.98613	-12.0038	-32.2789	-42.1803	-35.9759
6747.54	-5.69875	-11.2964	-31.7189	-42.7551	-36.4674
6905.51	-5.7278	-10.5947	-32.3739	-43.4201	-37.385
7067.18	-6.30612	-9.87308	-32.5404	-44.1136	-38.3442
7232.63	-6.94169	-9.01172	-32.4414	-44.9463	-39.0973
7401.96	-7.96801	-8.698	-32.6332	-45.8286	-40.0606
7575.25	-8.60082	-8.44261	-32.9848	-46.8424	-40.9111
7752.6	-9.81341	-8.90091	-32.7022	-47.9455	-41.6276
7934.1	-10.6091	-9.13562	-32.6662	-49.2604	-42.4235
8119.84	-11.3287	-9.83555	-31.8135	-50.6854	-42.9671
8309.94	-11.8962	-10.3588	-32.7209	-52.4174	-43.5984
8504.49	-12.4997	-11.1886	-32.5728	-54.0632	-44.4942
8703.59	-13.2283	-11.8157	-31.9105	-56.1201	-45.3951
8907.35	-13.9072	-12.3921	-31.4425	-58.6105	-46.6083
9115.89	-14.5673	-13.1849	-32.7025	-61.0736	-47.7905
9329.3	-15.2527	-13.8124	-32.7256	-64.9797	-49.6091
9547.72	-15.9134	-14.5393	-32.4943	-68.3531	-50.2839
9771.24	-16.2306	-15.2681	-32.354	-71.2061	-54.6907
10000	-16.4426	-15.7789	-33.1469	-68.3983	-54.4417

## Sheet: f.) METF bonobos per indiviud.
Data bonobo individual
ID	CEB-180005	CEB-160008	CEB-180007
age in years	36	~1	24		mean bonobo	SD bonobo
Sex	m	f	m
side	l	r	r
frequencyin Hz	Magnitude in db	Magnitude in db	Magnitude in db		Magnitude in db	Magnitude in db
200.22	-22.0848	-25.0402	-23.4453		-23.5234	1.47928
204.91	-21.9916	-24.9057	-23.2631		-23.3868	1.46103
209.7	-21.8979	-24.7705	-23.0841		-23.2508	1.44356
214.61	-21.8033	-24.634	-22.9073		-23.1149	1.42672
219.64	-21.7081	-24.4964	-22.7329		-22.9791	1.41039
224.78	-21.6123	-24.2052	-22.561		-22.7928	1.31193
230.04	-21.5158	-23.9144	-22.3913		-22.6072	1.21378
235.43	-21.4185	-23.6261	-22.2235		-22.4227	1.11722
240.94	-21.3207	-23.3411	-22.0578		-22.2398	1.02242
246.58	-21.0855	-23.0589	-21.9046		-22.0163	0.991418
252.35	-20.6801	-22.7797	-21.7687		-21.7428	1.05002
258.26	-20.2887	-22.5027	-21.6362		-21.4759	1.11569
264.31	-19.9099	-22.2281	-21.5073		-21.2151	1.18636
270.5	-19.5427	-21.9663	-21.3817		-20.9636	1.26475
276.83	-19.1861	-21.7295	-21.2596		-20.725	1.35336
283.31	-18.8386	-21.4935	-21.1407		-20.491	1.44183
289.94	-18.4997	-21.2586	-21.0251		-20.2611	1.52993
296.73	-18.2017	-20.9857	-20.8403		-20.0092	1.56707
303.68	-17.9344	-20.6842	-20.5984		-19.739	1.56343
310.79	-17.6694	-20.3863	-20.3581		-19.4713	1.56048
318.06	-17.4069	-20.0807	-20.1193		-19.2023	1.55499
325.51	-17.146	-19.6716	-19.8816		-18.8997	1.52239
333.13	-16.8873	-19.2722	-19.6453		-18.6016	1.49632
340.93	-16.6303	-18.8815	-19.4101		-18.3073	1.47619
348.91	-16.4159	-18.7008	-19.0599		-18.0589	1.43416
357.08	-16.207	-18.5446	-18.7017		-17.8177	1.39718
365.44	-15.9986	-18.3876	-18.3498		-17.5786	1.36852
373.99	-15.7907	-18.4969	-18.004		-17.4306	1.44138
382.75	-15.5831	-18.6384	-17.6636		-17.295	1.56065
391.71	-15.383	-18.8285	-17.3186		-17.1767	1.72712
400.88	-15.2347	-19.3612	-16.9077		-17.1679	2.0755
410.27	-15.0862	-19.9428	-16.5063		-17.1785	2.49708
419.87	-14.9377	-20.3929	-16.1144		-17.1484	2.87079
429.7	-14.7889	-20.6829	-15.7308		-17.0675	3.16623
439.76	-14.6396	-20.9749	-15.356		-16.9902	3.46944
450.06	-14.4775	-20.7867	-15.0214		-16.7618	3.49622
460.59	-14.3149	-20.5984	-14.6931		-16.5355	3.52367
471.38	-14.1515	-20.2878	-14.3702		-16.2698	3.48136
482.41	-13.9876	-19.9293	-14.0529		-15.9899	3.41177
493.7	-13.7978	-19.5382	-13.7983		-15.7114	3.31409
505.26	-13.5832	-19.114	-13.6108		-15.436	3.18527
517.09	-13.3727	-18.6686	-13.4267		-15.156	3.0421
529.2	-13.1659	-18.183	-13.2457		-14.8649	2.87387
541.59	-12.9216	-17.7401	-13.0967		-14.5861	2.73282
554.27	-12.6087	-17.356	-13.0037		-14.3228	2.63425
567.24	-12.3012	-17.0335	-12.9159		-14.0836	2.57317
580.52	-11.9986	-16.783	-12.8334		-13.8717	2.55559
594.11	-11.6211	-16.6094	-12.7389		-13.6565	2.6177
608.02	-11.2002	-16.4859	-12.6362		-13.4408	2.73316
622.26	-10.79	-16.3232	-12.5367		-13.2166	2.82856
636.82	-10.3849	-16.1755	-12.4539		-13.0048	2.93437
651.73	-9.95912	-16.1703	-12.4557		-12.8617	3.12543
666.99	-9.54551	-16.1661	-12.4575		-12.723	3.3183
682.61	-9.14293	-16.1631	-12.4594		-12.5885	3.51185
698.59	-8.67006	-16.1457	-12.5031		-12.4396	3.73825
714.94	-8.20642	-16.145	-12.553		-12.3015	3.97527
731.68	-7.75605	-16.1693	-12.6069		-12.1774	4.22302
748.81	-7.24899	-16.1117	-12.6192		-11.9933	4.46441
766.34	-6.75789	-16.0581	-12.6332		-11.8164	4.70361
784.28	-6.28167	-16.0174	-12.6551		-11.6514	4.94488
802.64	-5.8113	-16.0082	-12.7023		-11.5073	5.20244
821.43	-5.35875	-16.0297	-12.756		-11.3815	5.46666
840.67	-4.90856	-16.1017	-12.8703		-11.2935	5.76076
860.35	-4.46251	-16.2372	-13.0398		-11.2465	6.08874
880.49	-4.02792	-16.438	-13.2216		-11.2292	6.44047
901.1	-3.58042	-16.6515	-13.4041		-11.212	6.8057
922.2	-3.14571	-16.8461	-13.5983		-11.1967	7.15896
943.79	-2.85755	-17.0114	-13.7876		-11.2188	7.41834
965.88	-2.62278	-17.1269	-13.9819		-11.2439	7.62988
988.5	-2.49823	-17.1956	-14.2203		-11.3047	7.77036
1011.64	-2.47043	-17.2173	-14.5057		-11.3978	7.84932
1035.32	-2.43565	-17.195	-14.8465		-11.4924	7.93078
1059.56	-2.39138	-17.1553	-15.2661		-11.6043	8.03433
1084.37	-2.38998	-17.1166	-15.6921		-11.7329	8.12248
1109.75	-2.46058	-17.0677	-16.1031		-11.8771	8.16922
1135.73	-2.5991	-17.0152	-16.5222		-12.0455	8.18454
1162.32	-2.80735	-16.9851	-16.945		-12.2458	8.17398
1189.53	-3.13958	-16.9319	-17.3889		-12.4868	8.09815
1217.38	-3.55911	-16.887	-17.8618		-12.7693	7.99113
1245.88	-4.02838	-16.8908	-18.2509		-13.0567	7.84827
1275.05	-4.53179	-16.9852	-18.6397		-13.3856	7.71209
1304.9	-5.04595	-17.1663	-18.9998		-13.7374	7.5826
1335.45	-5.55537	-17.435	-19.3335		-14.108	7.46734
1366.72	-6.06668	-17.7337	-19.6461		-14.4822	7.3505
1398.71	-6.52588	-18.0986	-19.8995		-14.8414	7.25749
1431.46	-6.9772	-18.5056	-20.146		-15.2096	7.17649
1464.97	-7.41152	-18.9406	-20.3824		-15.5782	7.10918
1499.27	-7.80888	-19.3764	-20.6116		-15.9323	7.06215
1534.37	-8.23177	-19.7574	-20.8397		-16.2763	6.98774
1570.29	-8.67765	-20.0348	-21.0697		-16.594	6.87529
1607.05	-9.13271	-20.2439	-21.3109		-16.8958	6.74419
1644.68	-9.58057	-20.3704	-21.5606		-17.1705	6.59999
1683.18	-10.0199	-20.3675	-21.8442		-17.4106	6.44291
1722.59	-10.4465	-20.26	-22.1671		-17.6245	6.28908
1762.91	-10.8543	-20.1256	-22.5288		-17.8362	6.16476
1804.19	-11.2127	-20.057	-22.9401		-18.0699	6.11097
1846.42	-11.5638	-20.0882	-23.3791		-18.3437	6.09778
1889.65	-11.9082	-20.2148	-23.8782		-18.6671	6.13325
1933.89	-12.265	-20.4703	-24.3989		-19.0447	6.19128
1979.17	-12.6337	-20.8275	-24.9411		-19.4675	6.26543
2025.5	-13.0073	-21.175	-25.5069		-19.8964	6.34713
2072.92	-13.3878	-21.5853	-26.0931		-20.3554	6.4413
2121.45	-13.793	-21.9899	-26.6901		-20.8244	6.52709
2171.12	-14.2297	-22.4249	-27.3137		-21.3228	6.61131
2221.95	-14.6878	-22.9678	-28.0078		-21.8878	6.72533
2273.97	-15.1758	-23.588	-28.8043		-22.5227	6.87642
2327.2	-15.6768	-24.3995	-29.7172		-23.2645	7.0887
2381.69	-16.1334	-25.2538	-30.817		-24.0681	7.41329
2437.44	-16.5192	-26.2191	-32.1049		-24.9478	7.87024
2494.51	-16.8555	-27.0707	-33.3474		-25.7579	8.32396
2552.91	-17.1351	-27.8555	-34.2943		-26.4283	8.66819
2612.68	-17.3636	-28.4191	-33.876		-26.5529	8.41291
2673.84	-17.5481	-28.8726	-32.5702		-26.3303	7.82713
2736.44	-17.725	-28.9755	-31.0721		-25.9242	7.17766
2800.5	-17.8698	-29.0943	-29.0558		-25.3399	6.46938
2866.07	-18.0242	-28.9684	-27.1292		-24.7073	5.86031
2933.17	-18.179	-28.8208	-25.5669		-24.1889	5.45307
3001.84	-18.3359	-28.8194	-24.3767		-23.844	5.262
3072.11	-18.506	-28.841	-23.6554		-23.6675	5.16751
3144.04	-18.7192	-28.8746	-23.4607		-23.6848	5.08142
3217.64	-18.9363	-29.0242	-23.6027		-23.8544	5.04867
3292.97	-19.1816	-29.312	-24.0297		-24.1744	5.06673
3370.06	-19.5043	-29.839	-24.6333		-24.6589	5.16742
3448.96	-19.9402	-30.4501	-25.2883		-25.2262	5.25522
3529.71	-20.4246	-30.9445	-25.9921		-25.7871	5.26298
3612.34	-21.0721	-31.5582	-26.7331		-26.4545	5.24862
3696.91	-21.7295	-32.111	-27.4858		-27.1088	5.20104
3783.46	-22.4359	-32.7934	-28.2568		-27.8287	5.19201
3872.04	-23.2757	-33.0154	-29.0356		-28.4422	4.89689
3962.69	-24.1965	-33.1258	-29.8008		-29.041	4.51291
4055.46	-24.8929	-33.7625	-30.6034		-29.7529	4.49554
4150.4	-25.5654	-33.5075	-31.3335		-30.1355	4.10435
4247.57	-25.3723	-31.7499	-31.9266		-29.6829	3.73419
4347.01	-24.7242	-30.4949	-32.4901		-29.2364	4.03299
4448.78	-23.8263	-28.7686	-32.8405		-28.4785	4.51412
4552.94	-22.3599	-27.445	-33.2179		-27.6743	5.43261
4659.53	-21.0992	-25.515	-33.4853		-26.6998	6.2775
4768.61	-19.4896	-23.4308	-33.7735		-25.5646	7.37711
4880.25	-18.2014	-23.479	-34.0062		-25.2289	8.04641
4994.51	-16.9693	-23.9373	-34.3168		-25.0745	8.72945
5111.43	-15.9123	-23.9239	-34.5044		-24.7802	9.32554
5231.1	-14.7267	-24.0088	-34.6918		-24.4758	9.99072
5353.57	-13.6534	-24.5252	-34.9117		-24.3635	10.6301
5478.9	-12.7109	-25.2967	-35.0977		-24.3684	11.2222
5607.17	-12.0401	-26.2258	-35.3784		-24.5481	11.7593
5738.44	-11.6669	-27.1576	-35.6111		-24.8119	12.1432
5872.79	-11.4286	-28.5311	-35.9606		-25.3068	12.5798
6010.28	-11.0945	-29.8007	-36.3955		-25.7636	13.1247
6150.99	-10.6988	-31.1762	-37.032		-26.3023	13.8266
6294.99	-10.2722	-31.0115	-37.6642		-26.316	14.287
6442.36	-9.6754	-31.2802	-38.3603		-26.4386	14.9428
6593.19	-8.99498	-32.2789	-39.0781		-26.784	15.7764
6747.54	-8.49755	-31.7189	-39.6112		-26.6092	16.174
6905.51	-8.16123	-32.3739	-40.4025		-26.9792	16.784
7067.18	-8.0896	-32.5404	-41.2289		-27.2863	17.1831
7232.63	-7.9767	-32.4414	-42.0218		-27.48	17.5564
7401.96	-8.33301	-32.6332	-42.9446		-27.9703	17.7707
7575.25	-8.52171	-32.9848	-43.8767		-28.4611	18.1064
7752.6	-9.35716	-32.7022	-44.7865		-28.9486	18.0105
7934.1	-9.87237	-32.6662	-45.8419		-29.4601	18.1978
8119.84	-10.5821	-31.8135	-46.8263		-29.7406	18.2108
8309.94	-11.1275	-32.7209	-48.0079		-30.6188	18.5298
8504.49	-11.8442	-32.5728	-49.2787		-31.2319	18.7533
8703.59	-12.522	-31.9105	-50.7576		-31.7301	19.1184
8907.35	-13.1497	-31.4425	-52.6094		-32.4005	19.7473
9115.89	-13.8761	-32.7025	-54.432		-33.6702	20.2953
9329.3	-14.5326	-32.7256	-57.2944		-34.8509	21.46
9547.72	-15.2264	-32.4943	-59.3185		-35.6797	22.218
9771.24	-15.7494	-32.354	-62.9484		-37.0172	23.9425
10000	-16.1108	-33.1469	-61.42		-36.8926	22.8857

## Sheet: g. ) METF of Pan (panins)
Data Pan
frequency in Hz	Magnitude in db	Magnitude in db
	mean METF Pan	SD METF Pan
200.22	-24.249	3.41866
204.91	-24.0644	3.40828
209.7	-23.932	3.42406
214.61	-23.7938	3.43942
219.64	-23.6328	3.45281
224.78	-23.4025	3.46713
230.04	-23.2697	3.49312
235.43	-23.0633	3.5104
240.94	-22.9201	3.52224
246.58	-22.7314	3.54373
252.35	-22.5667	3.58787
258.26	-22.2665	3.60274
264.31	-22.0634	3.64355
270.5	-21.8553	3.65772
276.83	-21.6587	3.67916
283.31	-21.2761	3.60806
289.94	-21.1368	3.66411
296.73	-20.865	3.65402
303.68	-20.5781	3.64564
310.79	-20.3751	3.68994
318.06	-20.1262	3.67499
325.51	-19.8337	3.62869
333.13	-19.6205	3.6412
340.93	-19.3339	3.5928
348.91	-19.105	3.57301
357.08	-18.897	3.57215
365.44	-18.705	3.60358
373.99	-18.5561	3.64637
382.75	-18.4297	3.66699
391.71	-18.3189	3.69511
400.88	-18.2497	3.7348
410.27	-18.1902	3.78591
419.87	-18.0919	3.80819
429.7	-17.9619	3.81234
439.76	-17.8372	3.82026
450.06	-17.6209	3.72408
460.59	-17.3879	3.62154
471.38	-17.1655	3.52778
482.41	-16.9648	3.46424
493.7	-16.7287	3.34794
505.26	-16.5397	3.24208
517.09	-16.3963	3.16065
529.2	-16.1705	2.99416
541.59	-15.9853	2.88401
554.27	-15.8202	2.80298
567.24	-15.6748	2.74408
580.52	-15.5493	2.71875
594.11	-15.4672	2.79387
608.02	-15.416	2.93793
622.26	-15.3732	3.09832
636.82	-15.2878	3.23972
651.73	-15.1835	3.31107
666.99	-15.1325	3.3888
682.61	-15.0613	3.47806
698.59	-14.9317	3.53306
714.94	-14.8124	3.59132
731.68	-14.6913	3.65956
748.81	-14.5738	3.76936
766.34	-14.5006	3.90172
784.28	-14.4557	4.04421
802.64	-14.4074	4.19085
821.43	-14.4043	4.35371
840.67	-14.4069	4.51785
860.35	-14.4339	4.69237
880.49	-14.4507	4.87417
901.1	-14.4497	5.06275
922.2	-14.4654	5.26344
943.79	-14.4619	5.40971
965.88	-14.4602	5.53834
988.5	-14.5026	5.64174
1011.64	-14.57	5.7136
1035.32	-14.6475	5.79032
1059.56	-14.7451	5.88355
1084.37	-14.8669	5.96578
1109.75	-15.0185	6.03559
1135.73	-15.1867	6.08575
1162.32	-15.3761	6.1095
1189.53	-15.6099	6.10148
1217.38	-15.8692	6.05935
1245.88	-16.1565	6.00675
1275.05	-16.4664	5.93244
1304.9	-16.7998	5.85665
1335.45	-17.1242	5.76066
1366.72	-17.4475	5.65674
1398.71	-17.7287	5.53388
1431.46	-17.9922	5.39977
1464.97	-18.2369	5.25401
1499.27	-18.469	5.11873
1534.37	-18.6983	4.971
1570.29	-18.9202	4.8179
1607.05	-19.1527	4.67394
1644.68	-19.3769	4.53954
1683.18	-19.5857	4.41696
1722.59	-19.783	4.31161
1762.91	-19.9832	4.22976
1804.19	-20.1874	4.18032
1846.42	-20.4037	4.13293
1889.65	-20.6433	4.09292
1933.89	-20.8921	4.04485
1979.17	-21.1422	3.99349
2025.5	-21.3782	3.9529
2072.92	-21.6146	3.92507
2121.45	-21.8555	3.90671
2171.12	-22.112	3.89931
2221.95	-22.4208	3.92166
2273.97	-22.7831	3.98044
2327.2	-23.2157	4.09345
2381.69	-23.6904	4.29587
2437.44	-24.2049	4.60175
2494.51	-24.6805	4.9187
2552.91	-25.0773	5.17078
2612.68	-25.2241	5.02076
2673.84	-25.218	4.64012
2736.44	-25.1684	4.2083
2800.5	-25.0651	3.76532
2866.07	-24.9497	3.45756
2933.17	-24.9125	3.34922
3001.84	-24.9597	3.43589
3072.11	-25.1441	3.60383
3144.04	-25.4523	3.7902
3217.64	-25.8435	3.99583
3292.97	-26.296	4.1858
3370.06	-26.791	4.31406
3448.96	-27.31	4.36568
3529.71	-27.8329	4.34597
3612.34	-28.3402	4.25349
3696.91	-28.6946	4.10986
3783.46	-29.1384	4.02834
3872.04	-29.6397	3.93868
3962.69	-30.0157	3.81911
4055.46	-30.4578	3.72944
4150.4	-30.7151	3.2894
4247.57	-30.3343	2.69719
4347.01	-30.0513	2.63486
4448.78	-29.6636	2.89715
4552.94	-29.2634	3.49906
4659.53	-29.0157	4.24956
4768.61	-28.4179	5.1327
4880.25	-28.3314	5.69877
4994.51	-28.0408	6.18391
5111.43	-27.5807	6.50892
5231.1	-26.7836	6.66269
5353.57	-26.3524	6.82098
5478.9	-25.9545	7.02281
5607.17	-25.8675	7.27059
5738.44	-25.7967	7.36901
5872.79	-25.7805	7.5294
6010.28	-25.8151	7.79023
6150.99	-25.9416	8.16831
6294.99	-25.7561	8.44419
6442.36	-25.4429	8.89444
6593.19	-25.4545	9.41749
6747.54	-25.3264	9.6281
6905.51	-25.4617	10.0124
7067.18	-25.5387	10.2906
7232.63	-25.6029	10.5532
7401.96	-25.8215	10.7417
7575.25	-26.0225	10.988
7752.6	-26.3785	10.9873
7934.1	-26.6559	11.1724
8119.84	-26.9114	11.233
8309.94	-27.4134	11.5514
8504.49	-27.8095	11.7877
8703.59	-28.2126	12.0989
8907.35	-28.6168	12.5488
9115.89	-29.3485	13.0103
9329.3	-30.0094	13.7483
9547.72	-30.6074	14.2351
9771.24	-31.1771	15.3743
10000	-31.2756	14.804
