# Supplementary material for: Auditory thresholds compatible with optimal speech reception likely evolved before the human-chimpanzee split
Source: Sci Rep. 2023 Nov 25;13:20732. doi: 10.1038/s41598-023-47778-2 (PMC10676368; doi:10.1038/s41598-023-47778-2)
Supplement: Supplementary file 3 — Supplementary Information 3. [file 41598_2023_47778_MOESM3_ESM.xlsx]

## Sheet: a.) statistics first max. METF 
			peak magnitude (first maximum)								peak magnitude (first maximum)								peak magnitude (first maximum)								peak magnitude (first maximum)
				humans							chimpanzees								bonobos								panins
		frequency			peak magnitude					frequency			peak magnitude					frequency			peak magnitude					frequency			peak magnitude
		Hz			dB					Hz			dB					Hz			dB					Hz			dB
	human1	901.1			-14.369				CEB180001	727.185			-14.2348				CEB180005	1098.82			-2.0126				CEB180001	727.185			-14.2348
	human2	821.43			-14.349				CEB180002	1064.1			-14.6903				CEB180006	714.94			-16.145				CEB180002	1064.1			-14.6903
	human3	1245.88			-9.08613				CEB180003	651.54			-14.214				CEB180007	789.54			-12.1916				CEB180003	651.54			-14.214
	human4	840.67			-17.3076				CEB180004	411.66			-11.0688												CEB180004	411.66			-11.0688
	human5	880.49			-13.2525																				CEB180005	1098.82			-2.0126
	human6	666.99			-22.0892																				CEB180006	714.94			-16.145
	human7	1011.64			-22.0268																				CEB180007	789.54			-12.1916
	human8	766.34			-18.6995
	human9	988.5			-22.3609
	human10	1135.73			-18.2694
	human11	766.34			-17.2751
		mean	stdev		mean	stdev				mean	stdev		mean	stdev												mean	stdev		mean	stdev
		911.374	171.515		-17.1896	4.18097				713.621	269.601		-13.552	1.66997				867.767	203.545		-10.1164	7.29117				779.684	238.624		-12.0796	4.74206
	frequency of peak magnitude (first maximum)
	humans_chimpanzees			Student's t-test: p=0.11203 (t=1.7046 df=13). F-test for equal variance: p=0.2453
	humans_bonobos			Student's t-test: p=0.71399 (t=0.3753 df=12). F-test for equal variance: p=0.5796
	chimpanzees_bonobos			Student's t-test: p=0.44759 (t=-0.82372 df=5). F-test for equal variance: p=0.767
	humans_panins			Student's t-test: p=0.19142 (t=1.36408 df=16). F-test for equal variance: p=0.342
	peak magnitude
	humans_chimpanzees			Student's t-test: p=0.1194 (t=-1.66704 df=13). F-test for equal variance: p=0.1531
	humans_bonobos			Student's t-test: p=0.04368 (t=-2.25399 df=12). F-test for equal variance: p=0.1866
	chimpanzees_bonobos			Welch's t-test: p=0.49983 (t=-0.80536 df=2.15496). F-test for equal variance: p=0.0383
	humans_panins			Student's t-test: p=0.02819 (t=-2.4128 df=16). F-test for equal variance: p=0.6914

## Sheet: b.) comparison METF hum._chimp.
	Statistics
		humans	chimpanzees
	Frequency Hz	magnitude dB	magnitude dB		Statistics
	200.22	-33.5469	-24.7932		Student's t-test: p=0.00046 (t=-4.64694 df=13). F-test for equal variance: p=0.1756
	252.35	-32.3637	-23.1846		Student's t-test: p=0.00031 (t=-4.86245 df=13). F-test for equal variance: p=0.1007
	410.27	-27.6199	-18.9491		Student's t-test: p=0.00057 (t=-4.52263 df=13). F-test for equal variance: p=0.1463
	505.26	-25.2702	-17.3675		Student's t-test: p=0.00045 (t=-4.65722 df=13). F-test for equal variance: p=0.4791
	748.81	-19.9826	-16.5092		Student's t-test: p=0.13943 (t=-1.5743 df=13). F-test for equal variance: p=0.2098
	821.43	-19.8179	-16.6715		Student's t-test: p=0.24671 (t=-1.213 df=13). F-test for equal variance: p=0.0608
	988.5	-19.9218	-16.901		Student's t-test: p=0.20393 (t=-1.33768 df=13). F-test for equal variance: p=0.364
	1644.68	-22.6677	-21.0316		Student's t-test: p=0.42212 (t=-0.82889 df=13). F-test for equal variance: p=0.3028
	1979.17	-23.4393	-22.3982		Welch's t-test: p=0.50669 (t=-0.68506 df=11.66902). F-test for equal variance: p=0.0189
	3292.97	-29.4338	-27.8871		Student's t-test: p=0.62197 (t=-0.50506 df=13). F-test for equal variance: p=0.3601
	3962.69	-32.1185	-30.7467		Student's t-test: p=0.70971 (t=-0.38051 df=13). F-test for equal variance: p=0.3602
	6593.19	-38.384	-24.4573		Student's t-test: p=0.00379 (t=-3.51705 df=13). F-test for equal variance: p=0.14
	7934.1	-40.5693	-24.5526		Student's t-test: p=0.00685 (t=-3.20888 df=13). F-test for equal variance: p=0.1676
	8907.35	-41.7956	-25.779		Student's t-test: p=0.0222 (t=-2.59532 df=13). F-test for equal variance: p=0.2388
	9771.24	-43.1234	-26.797		Student's t-test: p=0.04103 (t=-2.2679 df=13). F-test for equal variance: p=0.1636

## Sheet: c.) comparison METF hum._bon.
	Statistics
		humans	bonobos
	Frequency Hz	magnitude dB	magnitude dB		Statistics
	200.22	-33.5469	-23.5234		Student's t-test: p=0.00005 (t=-6.08656 df=12). F-test for equal variance: p=0.509
	252.35	-32.3637	-21.7428		Student's t-test: p=0.00002 (t=-6.92014 df=12).F-test for equal variance: p=0.3098
	410.27	-27.6199	-17.1785		Student's t-test: p=0.00006 (t=-6.04166 df=12). F-test for equal variance: p=0.8999
	505.26	-25.2702	-15.436		Student's t-test: p=0.00016 (t=-5.40284 df=12). F-test for equal variance: p=0.5904
	748.81	-19.9826	-11.9933		Student's t-test: p=0.01339 (t=-2.89738 df=12). F-test for equal variance: p=0.7176
	821.43	-19.8179	-11.3815		Student's t-test: p=0.02561 (t=-2.54686 df=12). F-test for equal variance: p=0.6863
	988.5	-19.9218	-11.3047		Student's t-test: p=0.02111 (t=-2.65173 df=12). F-test for equal variance: p=0.1501
	1644.68	-22.6677	-17.1705		Student's t-test: p=0.07489 (t=-1.95031 df=12). F-test for equal variance: p=0.1721
	1979.17	-23.4393	-19.4675		Student's t-test: p=0.25345 (t=-1.19959 df=12). F-test for equal variance: p=0.4646
	3292.97	-29.4338	-24.1744		Student's t-test: p=0.17624 (t=-1.43715 df=12). F-test for equal variance: p=0.9655
	3962.69	-32.1185	-29.041		Student's t-test: p=0.47588 (t=-0.73599 df=12). F-test for equal variance: p=0.6987
	6593.19	-38.384	-26.784		Student's t-test: p=0.0838 (t=-1.88547 df=12). F-test for equal variance: p=0.0877
	7934.1	-40.5693	-29.4601		Student's t-test: p=0.16138 (t=-1.49253 df=12). F-test for equal variance: p=0.1283
	8907.35	-41.7956	-32.4005		Student's t-test: p=0.30158 (t=-1.07951 df=12). F-test for equal variance: p=0.2081
	9771.24	-43.1234	-37.0172		Student's t-test: p=0.56616 (t=-0.58996 df=12). F-test for equal variance: p=0.1856

## Sheet: d.) comparison METF chimp._bon.
	Statistics
		chimpanzees	bonobos
	Frequency Hz	magnitude dB	magnitude dB		Statistics
	200.22	-24.7932	-23.5234		Student's t-test: p=0.66957 (t=-0.45294 df=5). F-test for equal variance: p=0.1917
	252.35	-23.1846	-21.7428		Student's t-test: p=0.6437 (t=-0.49179 df=5). F-test for equal variance: p=0.0891
	410.27	-18.9491	-17.1785		Student's t-test: p=0.58875 (t=-0.57731 df=5). F-test for equal variance: p=0.4456
	505.26	-17.3675	-15.436		Student's t-test: p=0.48639 (t=-0.75116 df=5). F-test for equal variance: p=0.9713
	748.81	-16.5092	-11.9933		Student's t-test: p=0.12129 (t=-1.86434 df=5). F-test for equal variance: p=0.1888
	821.43	-16.6715	-11.3815		Student's t-test: p=0.1144 (t=-1.90989 df=5). F-test for equal variance: p=0.055
	988.5	-16.901	-11.3047		Student's t-test: p=0.22087 (t=-1.39833 df=5). F-test for equal variance: p=0.0836
	1644.68	-21.0316	-17.1705		Student's t-test: p=0.30542 (t=-1.14137 df=5). F-test for equal variance: p=0.0748
	1979.17	-22.3982	-19.4675		Welch's t-test: p=0.50357 (t=-0.80394 df=2.06262). F-test for equal variance: p=0.0105
	3292.97	-27.8871	-24.1744		Student's t-test: p=0.28245 (t=-1.20406 df=5). F-test for equal variance: p=0.4501
	3962.69	-30.7467	-29.041		Student's t-test: p=0.60617 (t=-0.54971 df=5). F-test for equal variance: p=0.7208
	6593.19	-24.4573	-26.784		Welch's t-test: p=0.82337 (t=0.25229 df=2.10109). F-test for equal variance: p=0.021
	7934.1	-24.5526	-29.4601		Welch's t-test: p=0.68853 (t=0.4593 df=2.13753). F-test for equal variance: p=0.0324
	8907.35	-25.779	-32.4005		Student's t-test: p=0.54 (t=0.65736 df=5). F-test for equal variance: p=0.0663
	9771.24	-26.797	-37.0172		Welch's t-test: p=0.5389 (t=0.72485 df=2.16254). F-test for equal variance: p=0.0409

## Sheet: e.) comparison METF hum._panins
	Statistics
		humans	panins
	Frequency Hz	magnitude dB	magnitude dB		Statistics
	200.22	-33.5469	-24.249		Student's t-test: p=0.00001 (t=-6.4448 df=16). F-test for equal variance: p=0.479
	252.35	-32.3637	-22.5667		Student's t-test: p=0 (t=-6.80986 df=16). F-test for equal variance: p=0.3184
	410.27	-27.6199	-18.1902		Student's t-test: p=0.00001 (t=-6.20612 df=16). F-test for equal variance: p=0.321
	505.26	-25.2702	-16.5397		Student's t-test: p=0.00001 (t=-6.18246 df=16). F-test for equal variance: p=0.5867
	748.81	-19.9826	-14.5738		Student's t-test: p=0.01358 (t=-2.77272 df=16). F-test for equal variance: p=0.8309
	821.43	-19.8179	-14.4043		Student's t-test: p=0.03216 (t=-2.34645 df=16). F-test for equal variance: p=0.7613
	988.5	-19.9218	-14.5026		Student's t-test: p=0.03295 (t=-2.33423 df=16). F-test for equal variance: p=0.3972
	1644.68	-22.6677	-19.3769		Student's t-test: p=0.1115 (t=-1.68443 df=16). F-test for equal variance: p=0.5453
	1979.17	-23.4393	-21.1422		Student's t-test: p=0.30908 (t=-1.05053 df=16). F-test for equal variance: p=0.6714
	3292.97	-29.4338	-26.296		Student's t-test: p=0.22994 (t=-1.24812 df=16). F-test for equal variance: p=0.4584
	3962.69	-32.1185	-30.0157		Student's t-test: p=0.46549 (t=-0.7477 df=16). F-test for equal variance: p=0.1777
	6593.19	-38.384	-25.4545		Student's t-test: p=0.00537 (t=-3.21791 df=16). F-test for equal variance: p=0.5158
	7934.1	-40.5693	-26.6559		Student's t-test: p=0.01205 (t=-2.83062 df=16). F-test for equal variance: p=0.6217
	8907.35	-41.7956	-28.6168		Student's t-test: p=0.0374 (t=-2.26978 df=16). F-test for equal variance: p=0.7989
	9771.24	-43.1234	-31.1771		Student's t-test: p=0.10471 (t=-1.71999 df=16). F-test for equal variance: p=0.7148
