# Supplementary material for: Auditory thresholds compatible with optimal speech reception likely evolved before the human-chimpanzee split
Source: Sci Rep. 2023 Nov 25;13:20732. doi: 10.1038/s41598-023-47778-2 (PMC10676368; doi:10.1038/s41598-023-47778-2)
Supplement: Supplementary file 4 — Supplementary Information 4. [file 41598_2023_47778_MOESM4_ESM.xlsx]

## Sheet: Sheet1
Data EAC
frequency/ Hz	Magnitude in db	Magnitude in db	Magnitude in db
	human	chimpanzee	bonobo
200.22	0.0560218	0.14099	0.125325
204.91	0.0587199	0.147788	0.131367
209.7	0.0614968	0.154786	0.137593
214.61	0.0644569	0.162256	0.144269
219.64	0.0675178	0.169978	0.151163
224.78	0.0707863	0.178211	0.158478
230.04	0.0741512	0.186709	0.166031
235.43	0.0776925	0.195761	0.174083
240.94	0.0813548	0.205106	0.182385
246.58	0.085285	0.215068	0.191186
252.35	0.0893473	0.225357	0.200291
258.26	0.0936774	0.236292	0.21003
264.31	0.0981505	0.247607	0.220107
270.5	0.102881	0.259641	0.230824
276.83	0.107776	0.272094	0.241902
283.31	0.112987	0.285368	0.253661
289.94	0.118381	0.299107	0.265841
296.73	0.124119	0.313709	0.278816
303.68	0.130065	0.328837	0.29226
310.79	0.136378	0.344895	0.306538
318.06	0.142912	0.361544	0.321339
325.51	0.149845	0.379301	0.337125
333.13	0.157032	0.397708	0.353481
340.93	0.164661	0.417253	0.370828
348.91	0.172582	0.437535	0.38883
357.08	0.181005	0.459085	0.40796
365.44	0.189744	0.481481	0.42784
373.99	0.198993	0.505282	0.448968
382.75	0.208607	0.530045	0.470957
391.71	0.218781	0.55631	0.494299
400.88	0.229374	0.58364	0.518572
410.27	0.24065	0.612689	0.544335
419.87	0.252349	0.642899	0.571139
429.7	0.264712	0.674985	0.599633
439.76	0.277594	0.708415	0.62931
450.06	0.291278	0.743921	0.660806
460.59	0.305512	0.780909	0.6936
471.38	0.3206	0.820228	0.728431
482.41	0.336297	0.861192	0.764737
493.7	0.3529	0.904633	0.803276
505.26	0.370219	0.950009	0.843508
517.09	0.388543	0.998132	0.886132
529.2	0.407666	1.04843	0.930659
541.59	0.427885	1.10174	0.977827
554.27	0.448985	1.15742	1.0271
567.24	0.471268	1.21632	1.07923
580.52	0.494511	1.27789	1.13371
594.11	0.518998	1.34301	1.19127
608.02	0.544572	1.41101	1.25135
622.26	0.571558	1.48277	1.3147
636.82	0.599626	1.55755	1.3807
651.73	0.629091	1.63629	1.45016
666.99	0.659759	1.71817	1.52233
682.61	0.691894	1.80389	1.59778
698.59	0.725195	1.89258	1.67579
714.94	0.759862	1.98471	1.75677
731.68	0.795613	2.07934	1.83983
748.81	0.832545	2.17658	1.92502
766.34	0.870255	2.27491	2.01105
784.28	0.908737	2.37402	2.09761
802.64	0.94743	2.47167	2.18268
821.43	0.986174	2.56692	2.26539
840.67	1.02408	2.65621	2.3426
860.35	1.06074	2.73776	2.4127
880.49	1.09471	2.80622	2.47088
901.1	1.1254	2.85917	2.51499
922.2	1.15071	2.88978	2.53879
943.79	1.16991	2.89523	2.53977
965.88	1.18046	2.86958	2.51219
988.5	1.18169	2.81042	2.45387
1011.64	1.17155	2.7179	2.36426
1035.32	1.14965	2.59088	2.24228
1059.56	1.11662	2.44044	2.09721
1084.37	1.07248	2.26661	1.92908
1109.75	1.02212	2.09052	1.75687
1135.73	0.965696	1.91189	1.58039
1162.32	0.910917	1.75231	1.41975
1189.53	0.857525	1.60984	1.27329
1217.38	0.811844	1.49659	1.15278
1245.88	0.772823	1.40876	1.05476
1275.05	0.742854	1.34783	0.980932
1304.9	0.720434	1.30942	0.927291
1335.45	0.705465	1.2913	0.89172
1366.72	0.696488	1.28961	0.870687
1398.71	0.693802	1.30479	0.86439
1431.46	0.696009	1.33324	0.869554
1464.97	0.704305	1.37771	0.888466
1499.27	0.717222	1.43449	0.917808
1534.37	0.735343	1.50503	0.958587
1570.29	0.757334	1.58596	1.00788
1607.05	0.782774	1.67731	1.06513
1644.68	0.810796	1.77655	1.12835
1683.18	0.841558	1.88672	1.19936
1722.59	0.874399	2.00508	1.27614
1762.91	0.912266	2.14288	1.36766
1804.19	0.953679	2.29433	1.4694
1846.42	1.00572	2.48101	1.59919
1889.65	1.06474	2.69098	1.74734
1933.89	1.14098	2.95382	1.93821
1979.17	1.22804	3.25014	2.15592
2025.5	1.33681	3.61261	2.42656
2072.92	1.45886	4.01589	2.72962
2121.45	1.60355	4.49258	3.08965
2171.12	1.76196	5.01383	3.48413
2221.95	1.94123	5.61132	3.9355
2273.97	2.13324	6.25471	4.4212
2327.2	2.34373	6.97509	4.96384
2381.69	2.56586	7.74205	5.54106
2437.44	2.80547	8.58011	6.17872
2494.51	3.05637	9.46227	6.85288
2552.91	3.32647	10.3753	7.59558
2612.68	3.60869	11.3143	8.37862
2673.84	3.91449	12.117	9.22946
2736.44	4.23453	12.8731	10.1208
2800.5	4.58402	13.1488	11.0131
2866.07	4.95041	13.235	11.9186
2933.17	5.35139	12.7559	12.5685
3001.84	5.77151	12.0534	13.1301
3072.11	6.22962	11.1396	13.1045
3144.04	6.70859	10.135	12.8651
3217.64	7.22679	9.17767	12.176
3292.97	7.76666	8.22159	11.3211
3370.06	8.34412	7.38374	10.3854
3448.96	8.94312	6.57112	9.40843
3529.71	9.57146	5.87689	8.516
3612.34	10.219	5.20804	7.63526
3696.91	10.8682	4.64145	6.8658
3783.46	11.5287	4.09525	6.11599
3872.04	12.1116	3.63598	5.46573
3962.69	12.683	3.19278	4.83176
4055.46	13.0191	2.82753	4.28374
4150.4	13.3001	2.47607	3.74839
4247.57	13.2061	2.20066	3.29222
4347.01	13.0192	1.93882	2.84718
4448.78	12.5193	1.75634	2.48009
4552.94	11.9391	1.58856	2.12402
4659.53	11.2378	1.50659	1.84714
4768.61	10.4979	1.44129	1.58192
4880.25	9.77456	1.44129	1.39823
4994.51	9.04073	1.44129	1.22715
5111.43	8.38011	1.44129	1.14234
5231.1	7.72007	1.44129	1.07163
5353.57	7.14921	1.44129	1.07163
5478.9	6.58224	1.44129	1.07163
5607.17	6.1068	1.44129	1.07163
5738.44	5.63609	1.44129	1.07163
5872.79	5.256	1.44129	1.07163
6010.28	4.88106	1.44129	1.07163
6150.99	4.59593	1.44129	1.07163
6294.99	4.31645	1.44129	1.07163
6442.36	4.12769	1.44129	1.07163
6593.19	3.94543	1.44129	1.07163
6747.54	3.8574	1.44129	1.07163
6905.51	3.77716	1.44129	1.07163
7067.18	3.77716	1.44129	1.07163
7232.63	3.77716	1.44129	1.07163
7401.96	3.77716	1.44129	1.07163
7575.25	3.77716	1.44129	1.07163
7752.6	3.77716	1.44129	1.07163
7934.1	3.77716	1.44129	1.07163
8119.84	3.77716	1.44129	1.07163
8309.94	3.77716	1.44129	1.07163
8504.49	3.77716	1.44129	1.07163
8703.59	3.77716	1.44129	1.07163
8907.35	3.77716	1.44129	1.07163
9115.89	3.77716	1.44129	1.07163
9329.3	3.77716	1.44129	1.07163
9547.72	3.77716	1.44129	1.07163
9771.24	3.77716	1.44129	1.07163
10000	3.77716	1.44129	1.07163
