# Supplementary material for: Auditory thresholds compatible with optimal speech reception likely evolved before the human-chimpanzee split
Source: Sci Rep. 2023 Nov 25;13:20732. doi: 10.1038/s41598-023-47778-2 (PMC10676368; doi:10.1038/s41598-023-47778-2)
Supplement: Supplementary file 5 — Supplementary Information 5. [file 41598_2023_47778_MOESM5_ESM.xlsx]

## Sheet: a.) EMTF all human individ.
Data human individual with EEC added
	human1	human2	human3	human4	human5	human6	human7	human8	human9	human10	human11		mean human	SD human
ID	2017019	2016165	2016015	2017116	2017151	2017215	2017094	2016314	2017080	2016072	2017159
side	l	l	l	r	l	l	r	r	r	r	l
age in years	88	80	75	55	73	55	49	88	52	57	77
sex	f	m	m	m	m	m	m	f	m	f	f
frequency in Hz	Magnitude in db	frequencyin Hz	Magnitude in db	frequencyin Hz	Magnitude in db	frequencyin Hz	Magnitude in db	frequencyin Hz	Magnitude in db	frequencyin Hz	Magnitude in db		Magnitude in db	frequencyin Hz
200.22	-32.557	-32.478	-31.8534	-37.5911	-29.4588	-32.8665	-32.2698	-37.1452	-36.2584	-35.3301	-30.5911		-33.4908	2.6895
204.91	-32.7213	-32.2613	-31.7697	-36.845	-29.0435	-33.1925	-33.2464	-36.95	-36.2211	-35.2419	-30.646		-33.4671	2.58492
209.7	-32.7145	-32.1015	-31.6854	-37.0181	-28.6385	-33.5388	-33.8276	-36.9708	-36.0973	-35.1976	-30.5693		-33.4872	2.68788
214.61	-32.3205	-31.9695	-31.6	-36.7869	-28.2418	-33.9088	-33.7579	-36.8703	-36.063	-35.0372	-30.6085		-33.3786	2.72982
219.64	-32.5775	-31.6435	-31.4592	-36.982	-28.1757	-34.3052	-32.5514	-36.3476	-35.9476	-34.9886	-30.593		-33.2338	2.72892
224.78	-31.3712	-31.5382	-31.3158	-35.7914	-28.1248	-34.7301	-32.4358	-36.4396	-35.7188	-34.7912	-30.4781		-32.9759	2.66987
230.04	-31.1568	-31.0458	-31.1724	-35.7419	-28.0729	-35.1879	-32.9362	-35.941	-35.5781	-34.5477	-30.2883		-32.879	2.68374
235.43	-31.6763	-31.5103	-31.0287	-35.3093	-28.0199	-35.5195	-32.29	-35.7614	-35.3633	-34.3983	-29.9184		-32.7996	2.628
240.94	-30.8186	-30.8266	-30.8851	-35.2595	-27.966	-35.1884	-32.5356	-35.5546	-35.179	-34.3561	-29.8388		-32.5826	2.65697
246.58	-31.9337	-31.2747	-30.7413	-35.0831	-27.911	-34.8615	-32.0725	-35.4767	-34.9993	-34.143	-29.5262		-32.5475	2.55013
252.35	-30.3767	-31.1247	-30.5974	-34.9359	-27.8549	-34.5391	-32.0786	-35.1489	-34.7975	-33.9946	-29.5695		-32.2743	2.53817
258.26	-30.5583	-30.0853	-30.4445	-34.8992	-27.8082	-34.2203	-32.109	-35.0445	-34.6005	-33.7846	-29.1507		-32.0641	2.57628
264.31	-30.6178	-30.0778	-30.1878	-34.469	-27.8922	-33.9053	-31.6453	-34.8141	-34.3859	-33.5814	-28.6441		-31.8383	2.50404
270.5	-30.6291	-29.7121	-29.9343	-34.2365	-27.979	-33.594	-31.5154	-34.5043	-34.2203	-33.4325	-28.4697		-31.657	2.44436
276.83	-29.5362	-30.0432	-29.6838	-34.4896	-28.0687	-33.313	-31.3843	-34.2884	-34.0672	-33.2167	-28.0502		-31.4674	2.49982
283.31	-30.198	-29.86	-29.4358	-34.4029	-28.1614	-33.0569	-31.0425	-34.0121	-33.8759	-33.0235	-27.9567		-31.366	2.39762
289.94	-29.7996	-29.1166	-29.1903	-34.2916	-28.2574	-32.8021	-30.8728	-33.7837	-33.8072	-32.9161	-27.5582		-31.1269	2.46685
296.73	-29.4189	-29.3219	-28.9468	-34.0354	-28.3567	-32.5481	-30.6429	-33.5546	-33.6566	-32.6456	-27.2219		-30.9409	2.42453
303.68	-29.1989	-28.9629	-28.716	-33.7996	-28.2387	-32.2952	-30.4079	-33.2741	-33.5351	-32.5044	-26.7511		-30.6986	2.47016
310.79	-28.8466	-28.5586	-28.5026	-33.4733	-27.8166	-32.0434	-30.1399	-33.0494	-33.3868	-32.2149	-26.3806		-30.4012	2.5235
318.06	-28.6011	-28.2161	-28.2921	-33.0519	-27.4047	-31.7497	-29.9162	-32.6846	-33.1953	-31.9897	-26.0043		-30.1005	2.53783
325.51	-28.2542	-27.9552	-28.0837	-32.7724	-27.001	-31.4451	-29.5698	-32.4486	-32.999	-31.7964	-25.6435		-29.8153	2.58216
333.13	-27.973	-27.682	-27.8776	-32.5319	-26.6059	-31.1435	-29.2855	-32.0515	-32.6763	-31.6074	-25.2783		-29.5193	2.59698
340.93	-27.6783	-27.4103	-27.6734	-32.2199	-26.2184	-30.8446	-29.1022	-31.8029	-32.4235	-31.3756	-24.9016		-29.241	2.62543
348.91	-27.4184	-27.0764	-27.4709	-31.8124	-25.8863	-30.5484	-28.9821	-31.5068	-32.2437	-31.2013	-24.6325		-28.9799	2.6318
357.08	-27.123	-26.795	-27.268	-31.5122	-25.584	-30.2657	-29.0176	-31.2361	-32.0429	-31.0175	-24.3658		-28.748	2.64716
365.44	-26.8643	-26.5013	-27.0647	-31.2079	-25.2845	-29.9905	-29.2164	-30.9281	-31.8955	-30.8579	-24.172		-28.5439	2.66146
373.99	-26.588	-26.232	-26.8609	-30.93	-24.9877	-29.7168	-29.8335	-30.8757	-31.8129	-30.7325	-24.0161		-28.4169	2.73165
382.75	-26.3244	-25.9244	-26.6564	-30.7027	-24.6929	-29.4444	-30.6007	-30.574	-31.8245	-30.7659	-23.8412		-28.3047	2.84937
391.71	-26.0602	-25.6612	-26.4468	-30.4652	-24.4989	-29.1652	-27.9844	-30.0928	-31.6472	-30.4809	-23.6145		-27.8289	2.72186
400.88	-25.8086	-25.3546	-26.2332	-30.2085	-24.3834	-28.8285	-28.0515	-29.7177	-31.4142	-30.1603	-23.3782		-27.5944	2.69062
410.27	-25.5133	-25.0883	-26.0189	-29.9302	-24.266	-28.4955	-28.0307	-29.4023	-31.2073	-30.0469	-23.1722		-27.3792	2.68353
419.87	-25.2707	-24.7647	-25.8044	-29.6596	-24.1471	-28.1668	-27.9205	-29.0945	-30.9613	-29.8967	-22.9202		-27.146	2.67802
429.7	-24.9723	-24.4653	-25.5891	-29.4524	-24.0263	-27.8413	-27.7322	-28.7483	-30.7162	-29.7454	-22.6708		-26.9054	2.67724
439.76	-24.6784	-24.1514	-25.3673	-29.128	-23.8352	-27.4105	-27.5022	-28.3812	-30.504	-29.5936	-22.449		-26.6364	2.6703
450.06	-24.3927	-23.8327	-25.1447	-28.8356	-23.6428	-26.9888	-27.321	-28.0803	-30.3013	-29.4306	-22.2584		-26.3845	2.67029
460.59	-24.0985	-23.4745	-24.922	-28.5549	-23.4495	-26.5764	-27.1765	-27.8134	-30.1296	-29.2565	-22.0586		-26.1373	2.68662
471.38	-23.8104	-23.1074	-24.6984	-28.2671	-23.2548	-26.1669	-27.0631	-27.4567	-29.923	-29.047	-21.8532		-25.8771	2.69287
482.41	-23.4727	-22.7457	-24.3991	-27.9466	-22.9752	-25.7523	-26.8631	-27.1548	-29.6968	-28.8355	-21.6067		-25.5862	2.71558
493.7	-23.1381	-22.3491	-24.0918	-27.5908	-22.6857	-25.3455	-26.632	-26.3251	-29.2963	-28.6024	-21.2993		-25.2142	2.69355
505.26	-22.7048	-22.0298	-23.7866	-27.2728	-22.3975	-24.946	-26.3382	-26.1275	-28.9448	-28.3632	-20.9885		-24.9	2.70963
517.09	-22.2625	-21.6435	-23.4877	-26.8196	-22.1083	-24.6441	-25.9854	-26.04	-28.5892	-28.1281	-20.68		-24.5808	2.72573
529.2	-21.7343	-21.2713	-23.2219	-26.4173	-21.8047	-24.3689	-25.5915	-25.5693	-28.1386	-27.8865	-20.4343		-24.2217	2.70897
541.59	-21.4171	-20.8701	-22.9564	-25.977	-21.5028	-24.0943	-25.1259	-24.9194	-27.719	-27.6482	-20.2951		-23.8659	2.65503
554.27	-21.167	-20.601	-22.6912	-25.6099	-21.2025	-23.675	-24.6847	-24.2688	-27.3206	-27.4116	-20.2159		-23.5317	2.58703
567.24	-20.3917	-20.2817	-22.2461	-25.1139	-20.7667	-23.1634	-24.264	-23.7231	-27.0068	-27.1574	-20.1387		-23.114	2.60282
580.52	-19.8325	-19.9025	-21.7239	-24.4593	-20.2733	-22.6661	-23.8689	-23.2234	-26.8795	-26.878	-20.005		-22.7011	2.64224
594.11	-19.472	-19.537	-21.2172	-24.1328	-19.7926	-22.2904	-23.6199	-22.7154	-26.8951	-26.595	-19.806		-22.3703	2.722
608.02	-18.9794	-18.9804	-20.7378	-23.4933	-19.2532	-21.9908	-23.5472	-22.106	-26.9652	-26.3439	-19.5807		-21.998	2.8529
622.26	-18.4624	-18.7234	-20.2845	-22.9916	-18.652	-21.6921	-23.5682	-21.5624	-27.0325	-26.0855	-19.3404		-21.6723	2.98397
636.82	-17.9134	-17.8864	-19.8412	-22.3827	-18.0736	-21.551	-23.6339	-21.0114	-26.9488	-25.7752	-19.0986		-21.2833	3.14967
651.73	-17.4019	-17.6469	-19.47	-21.8125	-17.409	-21.4442	-23.0178	-20.4019	-26.6083	-25.4365	-18.8422		-20.8628	3.16696
666.99	-16.8872	-16.8302	-19.1715	-21.1973	-16.6664	-21.4153	-22.8997	-19.8334	-26.2687	-25.0675	-18.5364		-20.434	3.29325
682.61	-16.4921	-16.4621	-18.8742	-20.5958	-15.9613	-21.7389	-22.7732	-19.2885	-25.9407	-24.7082	-18.1842		-20.0927	3.38583
698.59	-16.1848	-15.8718	-18.7913	-20.0339	-15.2098	-22.0853	-22.8088	-18.8284	-25.5965	-24.3215	-17.7503		-19.7711	3.52276
714.94	-15.9201	-15.3731	-18.8085	-19.3379	-14.4639	-22.6889	-23.0469	-18.427	-25.3382	-23.9248	-17.302		-19.5119	3.71628
731.68	-15.7734	-14.9064	-18.8535	-18.7148	-13.754	-23.46	-23.0667	-18.1062	-25.1961	-23.4779	-16.8858		-19.2904	3.92436
748.81	-15.6615	-14.4275	-19.1891	-18.1102	-13.0567	-24.3091	-23.3409	-17.9143	-25.0883	-22.999	-16.5544		-19.1501	4.18575
766.34	-15.5377	-14.0187	-19.55	-17.5501	-12.3915	-25.2366	-23.4105	-17.8234	-24.9757	-22.4762	-16.3991		-19.0336	4.4402
784.28	-15.3453	-13.6913	-19.7608	-17.0597	-11.9192	-26.2629	-23.3294	-17.8658	-24.767	-22.1013	-16.4505		-18.9594	4.67076
802.64	-15.0986	-13.4676	-19.8674	-16.6558	-11.5645	-27.193	-23.1232	-18.0207	-24.3175	-21.6866	-16.6962		-18.881	4.82797
821.43	-14.5918	-13.3628	-19.8463	-16.3813	-11.3393	-28.2416	-22.8692	-18.2771	-23.8586	-21.2953	-17.0861		-18.8318	5.00597
840.67	-14.1029	-13.3949	-19.4527	-16.2781	-11.4683	-28.9267	-22.6212	-18.6137	-23.3721	-20.9328	-17.5435		-18.7915	5.05998
860.35	-13.6913	-13.5673	-19.0528	-16.2759	-11.6226	-29.6667	-22.3454	-18.9766	-22.884	-20.5871	-18.0357		-18.7914	5.12418
880.49	-13.3903	-13.8563	-18.3647	-16.3597	-12.1358	-29.8628	-22.0863	-19.3809	-22.477	-20.2452	-18.5709		-18.7936	5.03432
901.1	-13.2436	-13.8116	-17.712	-16.52	-12.7032	-30.0066	-21.8216	-19.7755	-22.0817	-19.8909	-19.0731		-18.7854	4.97002
922.2	-13.2853	-14.0083	-16.9366	-16.734	-13.29	-29.7029	-21.5729	-20.1441	-21.7647	-19.4963	-19.4713		-18.7642	4.79117
943.79	-13.4761	-14.5301	-16.2026	-16.9674	-13.942	-29.3457	-21.3431	-20.4459	-21.4512	-19.1045	-19.73		-18.7762	4.56782
965.88	-13.7895	-14.9005	-15.4141	-17.2658	-14.2987	-28.8556	-21.063	-20.7063	-21.2529	-18.7975	-19.9362		-18.7527	4.37658
988.5	-14.2013	-15.1143	-14.6742	-17.5888	-14.6578	-28.3583	-20.9544	-20.8499	-21.1791	-18.4845	-20.0786		-18.7401	4.21828
1011.64	-14.6645	-15.2855	-13.8847	-17.9333	-14.7071	-27.8618	-20.8553	-20.9655	-21.2484	-18.1367	-20.2453		-18.708	4.13013
1035.32	-15.1353	-15.4583	-13.1354	-18.3177	-14.7849	-27.2343	-20.9627	-21.0716	-21.4385	-17.8155	-20.4191		-18.7067	4.05548
1059.56	-15.6044	-15.5394	-12.3414	-18.7079	-14.9534	-26.6004	-21.0151	-21.2027	-21.7666	-17.5827	-20.5695		-18.7167	4.02771
1084.37	-16.0855	-15.4645	-11.5731	-19.1588	-15.0447	-25.9424	-21.168	-21.3522	-21.9592	-17.3769	-20.7011		-18.7115	4.04503
1109.75	-16.5549	-15.2799	-10.8095	-19.5937	-15.006	-25.4358	-21.3338	-21.4875	-22.1272	-17.3007	-20.8358		-18.7059	4.13939
1135.73	-16.9333	-15.0393	-10.1032	-20.0593	-15.3404	-25.034	-21.4983	-21.6475	-22.438	-17.3033	-20.9976		-18.7631	4.25862
1162.32	-17.2131	-14.7941	-9.44975	-20.5111	-15.8526	-24.77	-21.6578	-21.8024	-22.7491	-17.3793	-21.1314		-18.8464	4.39837
1189.53	-17.3635	-14.5835	-8.93547	-20.9232	-16.4249	-24.6012	-21.8314	-21.941	-23.1002	-17.4743	-21.3115		-18.9536	4.54211
1217.38	-17.4432	-14.7262	-8.5626	-21.3004	-17.0126	-24.5063	-21.9435	-22.0556	-23.4747	-17.5787	-21.517		-19.1019	4.64172
1245.88	-17.4612	-14.9002	-8.31277	-21.6282	-17.6196	-24.5074	-22.1376	-22.1797	-23.8714	-17.6739	-21.6486		-19.2673	4.73508
1275.05	-17.5541	-15.1681	-8.44255	-21.8854	-18.2351	-24.5964	-22.2486	-22.3025	-24.1686	-17.7995	-21.8189		-19.4745	4.72808
1304.9	-17.6946	-15.6316	-8.74823	-22.0492	-18.8901	-24.7622	-22.3823	-22.4655	-24.399	-17.9876	-22.0441		-19.7322	4.66534
1335.45	-17.8655	-16.1995	-9.24824	-22.1643	-19.5846	-25.0014	-22.4683	-22.6004	-24.4844	-18.2627	-22.2813		-20.0146	4.53492
1366.72	-18.1845	-16.8965	-9.91901	-22.223	-20.2665	-25.2924	-22.5666	-22.6864	-24.4	-18.6788	-22.5213		-20.3305	4.33175
1398.71	-18.5322	-17.6732	-10.6096	-22.287	-20.8791	-25.5714	-22.5575	-22.7221	-24.3051	-19.119	-22.7419		-20.6362	4.1124
1431.46	-18.923	-18.44	-11.2857	-22.3218	-21.373	-25.8169	-22.7925	-22.8993	-24.1001	-19.6531	-22.8947		-20.9545	3.90048
1464.97	-19.3417	-19.0397	-11.8956	-22.4587	-21.6844	-26.0326	-22.9559	-23.1231	-24.0215	-20.1638	-23.0071		-21.2477	3.72721
1499.27	-19.7528	-19.4588	-12.3677	-22.6983	-21.7776	-26.2323	-23.0936	-23.3226	-24.0464	-20.5383	-23.0928		-21.4892	3.61014
1534.37	-20.1227	-19.6007	-12.6659	-23.0038	-21.7858	-26.428	-23.256	-23.5147	-24.0968	-20.7271	-23.1653		-21.6697	3.5653
1570.29	-20.4977	-19.5027	-12.8244	-23.3125	-21.6985	-26.6233	-23.4255	-23.6829	-24.1356	-20.699	-23.2494		-21.7865	3.57841
1607.05	-20.8242	-19.2682	-12.8881	-23.4499	-21.5112	-26.8055	-23.7032	-23.8333	-24.174	-20.4602	-23.3716		-21.8445	3.63704
1644.68	-21.0762	-19.0812	-12.9208	-23.3372	-21.2159	-26.963	-24.0122	-23.9679	-24.2303	-20.0763	-23.5446		-21.8569	3.70938
1683.18	-21.3084	-18.9584	-12.9789	-23.0382	-20.7954	-27.0979	-24.4676	-24.1099	-24.3603	-19.6208	-23.765		-21.8637	3.79881
1722.59	-21.5326	-18.9106	-13.1033	-22.6364	-20.2542	-27.22	-24.9629	-24.2399	-24.5645	-19.0945	-24.0402		-21.869	3.9039
1762.91	-21.7317	-18.9437	-13.3335	-22.185	-19.6343	-27.3452	-25.5837	-24.3415	-24.8421	-18.524	-24.3676		-21.8938	4.03348
1804.19	-21.9313	-18.9673	-13.6726	-21.75	-18.9607	-27.481	-26.255	-24.4237	-25.1818	-17.964	-24.7038		-21.9356	4.18983
1846.42	-22.0643	-18.9723	-14.0981	-21.43	-18.3503	-27.6609	-26.9099	-24.4577	-25.5367	-17.441	-24.9986		-21.9927	4.35585
1889.65	-22.1753	-18.9353	-14.5827	-21.091	-17.8724	-27.8839	-27.4398	-24.4498	-25.943	-17.0416	-25.2179		-22.0575	4.50518
1933.89	-22.226	-18.801	-15.0948	-20.8211	-17.5131	-28.155	-28.0085	-24.4182	-26.3676	-16.7338	-25.3648		-22.1367	4.66097
1979.17	-22.247	-18.574	-15.5825	-20.6149	-17.2659	-28.5054	-28.3362	-24.3912	-26.8282	-16.4497	-25.5293		-22.2113	4.81229
2025.5	-22.2982	-18.2192	-16.014	-20.3954	-17.3258	-28.809	-28.2865	-24.3279	-27.256	-16.2684	-25.6982		-22.2635	4.89215
2072.92	-22.3261	-17.8471	-16.3731	-20.2602	-17.3625	-29.305	-28.0079	-24.258	-27.5941	-16.2115	-25.8989		-22.3131	4.97019
2121.45	-22.3064	-17.4674	-16.6636	-20.1423	-17.4683	-29.8079	-27.7526	-24.2295	-28.0164	-16.209	-26.1323		-22.3814	5.07284
2171.12	-22.26	-17.143	-16.9019	-20.0357	-17.5936	-30.4069	-27.5757	-24.2907	-28.5113	-16.2388	-26.39		-22.4862	5.21725
2221.95	-22.1988	-16.8548	-17.08	-19.955	-17.696	-31.1064	-27.5439	-24.3624	-28.9671	-16.2556	-26.5966		-22.6015	5.39773
2273.97	-22.0978	-16.6458	-17.2091	-19.9349	-17.7492	-31.6089	-27.6527	-24.5002	-29.3035	-16.2335	-26.718		-22.6958	5.55001
2327.2	-21.9623	-16.5123	-17.2774	-19.9123	-17.7731	-32.0077	-27.8305	-24.6061	-29.6122	-16.1679	-26.7975		-22.769	5.69258
2381.69	-21.7761	-16.4761	-17.3026	-19.959	-17.8015	-32.0526	-27.9588	-24.6843	-29.904	-16.0652	-26.8897		-22.8064	5.76752
2437.44	-21.5615	-16.6445	-17.274	-20.0046	-17.8594	-31.6008	-28.003	-24.7535	-30.2408	-15.9413	-26.998		-22.8074	5.74941
2494.51	-21.2826	-16.9846	-17.1987	-20.1143	-18.022	-30.7864	-27.9579	-24.7158	-30.612	-15.8181	-27.136		-22.7844	5.65832
2552.91	-20.9665	-17.4415	-17.0603	-20.2787	-18.3696	-29.7046	-27.8032	-24.6644	-30.9814	-15.691	-27.307		-22.7517	5.52219
2612.68	-20.6403	-17.8703	-16.8887	-20.505	-18.9294	-28.5777	-27.7363	-24.5344	-31.2642	-15.5626	-27.5183		-22.7297	5.39579
2673.84	-20.2305	-18.2045	-16.6695	-20.733	-19.7169	-27.5686	-27.3221	-24.5306	-31.5335	-15.4304	-27.7363		-22.6978	5.29248
2736.44	-19.8245	-18.4005	-16.3662	-21.0205	-20.7637	-26.7941	-27.0375	-24.4024	-31.2604	-15.2869	-28.0148		-22.6519	5.18047
2800.5	-19.4	-18.496	-16.0498	-21.3135	-21.9842	-26.2592	-26.7798	-24.4675	-31.0238	-15.136	-28.1453		-22.6414	5.13589
2866.07	-18.9206	-18.5556	-15.749	-21.623	-23.4186	-25.8636	-26.5192	-24.4966	-30.8423	-14.9628	-28.2282		-22.6527	5.15727
2933.17	-18.3616	-18.5976	-15.4553	-21.8869	-24.9979	-25.4733	-26.3118	-24.6433	-30.665	-14.7664	-28.2562		-22.6741	5.25205
3001.84	-17.7455	-18.6445	-15.1843	-22.1787	-26.587	-25.0755	-26.1107	-24.7135	-30.426	-14.5026	-28.3061		-22.6795	5.40835
3072.11	-17.0364	-18.7234	-14.8812	-22.3703	-27.6468	-24.6776	-25.9481	-24.8113	-30.1371	-14.2023	-28.3506		-22.6168	5.58476
3144.04	-16.3504	-18.8784	-14.653	-22.4517	-27.7382	-24.1243	-25.7586	-24.7967	-29.7637	-13.8467	-28.4857		-22.4407	5.67373
3217.64	-15.7022	-19.0732	-14.2605	-22.5125	-26.5627	-23.4527	-25.473	-24.8007	-29.439	-13.4231	-28.6447		-22.1222	5.69309
3292.97	-15.1873	-19.1463	-13.5403	-22.3934	-24.6319	-22.6625	-25.1695	-24.7381	-28.9789	-12.9897	-28.9009		-21.6672	5.72259
3370.06	-14.8329	-19.2269	-12.5722	-22.1684	-22.7402	-21.7572	-24.7735	-24.6353	-28.5623	-12.4895	-29.236		-21.1813	5.84562
3448.96	-14.7429	-19.3429	-11.5691	-21.943	-21.1067	-20.8889	-24.392	-24.6573	-28.2091	-11.9711	-29.6439		-20.7697	6.03538
3529.71	-15.0315	-19.4425	-10.6064	-21.5937	-19.8577	-20.0376	-24.0864	-24.4086	-27.8838	-11.4273	-30.0334		-20.4008	6.21674
3612.34	-15.239	-19.431	-9.89072	-21.1798	-19.0778	-19.411	-23.7886	-24.3329	-27.5452	-10.8938	-30.3263		-20.1015	6.38183
3696.91	-15.5878	-19.2348	-9.3152	-20.7684	-19.0741	-18.8635	-23.5392	-24.1336	-27.1411	-10.3353	-30.5173		-19.8646	6.4914
3783.46	-15.8953	-19.1163	-8.69009	-20.2823	-19.2153	-18.5943	-23.4093	-24.1482	-26.7507	-9.78546	-30.4911		-19.6708	6.60171
3872.04	-16.2404	-19.0754	-8.40752	-19.9716	-19.2949	-18.2907	-23.4471	-24.2782	-26.2016	-9.31013	-30.4124		-19.5391	6.64676
3962.69	-16.561	-19.166	-7.87789	-19.6476	-19.4539	-18.2414	-23.6337	-24.5344	-25.6055	-8.84041	-30.2284		-19.4355	6.73663
4055.46	-16.9889	-19.5359	-7.75553	-19.6532	-19.112	-18.2326	-24.0854	-25.0437	-25.155	-8.60157	-30.3818		-19.5041	6.83335
4150.4	-17.0789	-19.9619	-7.6308	-19.5106	-18.6977	-18.5073	-24.5539	-25.642	-24.8072	-8.41427	-30.5146		-19.5745	6.95822
4247.57	-17.1049	-20.8409	-7.93688	-19.775	-18.4574	-18.9094	-25.5319	-26.7247	-25.007	-8.65376	-31.0612		-20.0003	7.14287
4347.01	-17.2058	-21.8198	-8.22612	-20.1249	-18.386	-19.5425	-26.7791	-27.9912	-25.1078	-8.9986	-31.8495		-20.5483	7.39332
4448.78	-17.7007	-23.0967	-8.46106	-20.9911	-18.7347	-20.6015	-27.9946	-29.6544	-25.4051	-9.70355	-33.1794		-21.4112	7.71436
4552.94	-18.4989	-24.5249	-8.53819	-22.004	-19.2875	-21.4564	-28.2549	-31.4924	-25.8217	-10.4971	-34.5638		-22.2673	8.00452
4659.53	-19.8022	-26.2542	-8.95264	-23.4204	-20.1783	-22.3589	-26.9128	-33.2989	-26.3492	-11.4519	-35.994		-23.1794	8.13102
4768.61	-21.0641	-27.8371	-9.66314	-25.1024	-20.9701	-23.504	-25.2702	-33.9997	-26.9988	-12.4692	-37.1176		-23.9997	8.09419
4880.25	-22.4294	-29.8504	-10.749	-26.8711	-21.7732	-24.4224	-24.6871	-33.1831	-27.8212	-13.5648	-36.9099		-24.7511	7.70985
4994.51	-23.8973	-31.9763	-12.0029	-28.5069	-22.4815	-25.1318	-25.1126	-31.7572	-28.7724	-14.8107	-35.5644		-25.4558	7.14502
5111.43	-25.4859	-34.1939	-13.2919	-30.186	-23.691	-26.258	-25.8913	-30.7083	-29.8222	-16.1329	-34.0816		-26.3403	6.70826
5231.1	-26.9829	-36.5789	-14.6746	-31.8125	-24.6391	-27.6084	-26.8793	-30.1645	-31.0306	-17.5161	-33.2749		-27.3783	6.53294
5353.57	-28.4418	-39.0768	-15.8445	-33.2411	-25.1709	-29.1281	-28.108	-30.017	-32.1909	-18.614	-33.442		-28.4795	6.66497
5478.9	-29.9268	-41.6458	-16.4871	-34.4865	-24.4101	-30.7183	-29.4982	-30.1105	-33.4613	-19.1839	-34.4171		-29.486	7.18301
5607.17	-31.2652	-41.9792	-16.1259	-35.6919	-24.0614	-31.6259	-30.8298	-30.4742	-34.7519	-19.063	-35.5756		-30.1313	7.6283
5738.44	-32.6339	-40.8019	-16.1695	-37.0043	-25.3135	-32.2267	-31.9644	-31.1651	-36.0092	-18.7816	-36.7144		-30.7986	7.72095
5872.79	-33.803	-39.36	-16.7121	-38.3741	-26.7962	-32.7388	-32.8198	-31.7061	-37.2017	-18.783	-37.693		-31.4534	7.68781
6010.28	-35.1859	-38.2509	-17.3366	-40.5775	-29.0063	-33.7159	-33.7516	-32.4105	-38.4219	-19.2928	-38.7197		-32.4245	7.7385
6150.99	-36.9581	-37.7421	-18.2283	-43.0459	-29.6143	-34.6064	-34.6964	-33.1221	-39.4596	-20.065	-39.6336		-33.3793	7.90999
6294.99	-39.0455	-37.0195	-19.04	-42.0742	-29.8897	-34.531	-35.4688	-33.9104	-40.3386	-21.0095	-40.6679		-33.9087	7.72147
6442.36	-38.9493	-38.8053	-19.513	-42.0706	-29.8368	-37.2909	-35.3415	-34.7108	-40.8762	-21.942	-41.8036		-34.6491	7.75886
6593.19	-36.3706	-36.7866	-20.3934	-43.5034	-28.4969	-36.2113	-34.9785	-35.4878	-41.2635	-22.8819	-42.451		-34.4386	7.56874
6747.54	-34.2526	-34.0946	-21.0824	-44.8986	-26.2616	-37.0449	-34.6479	-36.2376	-41.4202	-23.7077	-43.1882		-34.2578	7.77804
6905.51	-32.9338	-33.3038	-22.0334	-44.811	-25.2518	-34.7463	-34.3634	-37.0522	-41.523	-24.5676	-44.0151		-34.0547	7.70759
7067.18	-32.3528	-33.8418	-22.1509	-48.8437	-24.8506	-33.8055	-34.263	-38.1421	-41.7887	-25.3108	-45.0788		-34.5844	8.48291
7232.63	-32.0858	-35.1298	-22.6093	-47.9444	-22.8681	-31.339	-34.19	-38.9817	-42.5128	-26.091	-46.5593		-34.5738	8.79843
7401.96	-31.7938	-36.7858	-23.8091	-46.0538	-24.3395	-31.3067	-35.038	-40.0218	-43.5951	-26.8617	-47.5692		-35.1977	8.43246
7575.25	-31.7548	-38.8028	-24.1587	-43.7386	-21.8761	-30.9459	-35.7423	-41.0465	-44.6203	-27.5875	-48.231		-35.3186	8.75278
7752.6	-31.7288	-41.3668	-25.772	-43.7472	-24.2266	-30.4091	-36.807	-42.1488	-46.0799	-28.2428	-50.2176		-36.4315	8.84238
7934.1	-31.7258	-43.3688	-25.534	-43.256	-22.8057	-30.3978	-37.0245	-43.2367	-46.7816	-28.7826	-51.7999		-36.7921	9.51167
8119.84	-31.4948	-43.4058	-26.5242	-46.0463	-21.0319	-28.3563	-37.4526	-43.8209	-46.5646	-29.3757	-52.3978		-36.9519	10.1293
8309.94	-31.3598	-42.4238	-27.1597	-51.519	-22.6463	-29.09	-38.4725	-44.2165	-47.2503	-29.9553	-55.3026		-38.1269	10.8047
8504.49	-31.0438	-41.0118	-29.0909	-47.0764	-21.0383	-27.9672	-38.9114	-44.8118	-48.6955	-30.5579	-56.3175		-37.8657	10.7699
8703.59	-30.8948	-40.0858	-27.9454	-43.7772	-23.6869	-28.3089	-39.2796	-45.7553	-49.4226	-31.1198	-56.4178		-37.8813	10.3283
8907.35	-30.6728	-38.5618	-29.404	-47.2062	-19.8926	-26.0705	-39.7868	-46.27	-49.494	-31.8969	-58.9469		-38.0184	11.6729
9115.89	-30.5608	-39.5508	-29.2024	-45.6854	-22.1679	-24.2753	-40.016	-46.5271	-49.382	-32.5398	-65.762		-38.6972	12.7858
9329.3	-30.1828	-39.2108	-30.4945	-48.4322	-21.9967	-25.2452	-40.5143	-47.0807	-49.5024	-33.1524	-63.8222		-39.0577	12.4322
9547.72	-30.0038	-38.2648	-30.7903	-50.2589	-22.3252	-24.3289	-40.6965	-47.9306	-49.2212	-33.72	-63.937		-39.2252	12.6697
9771.24	-29.9148	-37.3838	-31.3248	-51.1083	-19.5411	-23.7179	-40.5098	-48.968	-50.1732	-34.1164	-66.05		-39.3462	13.7243
10000	-30.0048	-36.6558	-31.571	-53.7496	-20.7505	NaN	-40.863	-49.5601	-50.1745	-34.4771	-61.5942		NaN	NaN

## Sheet: b.) EMTF all chimpanzee individ
Data chimpanzee individual with EEC added
ID	CEB-180001	CEB-180002	CEB-180003	CEB-180004
age in years	21	46	21	39		mean chimpanzee	SD chimpanzee
Sex	m	m	m	f
side	l/r	l/r	l/r	l/r
frequency in Hz	Magnitude in db	Magnitude in db	Magnitude in db	Magnitude in db		Magnitude in db	Magnitude in db
200.22	-24.672	-29.8842	-25.329	-18.7234		-24.6522	4.58196
204.91	-24.348	-29.6476	-25.2056	-18.4981		-24.4248	4.58325
209.7	-24.3196	-29.4781	-25.0813	-18.2736		-24.2882	4.60946
214.61	-24.2513	-29.3076	-24.9556	-18.0486		-24.1408	4.63633
219.64	-24.0137	-29.1462	-24.8287	-17.8236		-23.953	4.66582
224.78	-23.396	-29.0306	-24.7007	-17.5988		-23.6815	4.71637
230.04	-23.4596	-28.9139	-24.5716	-17.3742		-23.5798	4.75956
235.43	-23.0171	-28.7846	-24.4409	-17.1492		-23.3479	4.80579
240.94	-23.0552	-28.6116	-24.3094	-16.9244		-23.2251	4.8276
246.58	-22.8926	-28.4421	-24.1763	-16.6994		-23.0526	4.85447
252.35	-23.1743	-28.2368	-23.9869	-16.439		-22.9593	4.88085
258.26	-22.6657	-27.9827	-23.7161	-16.128		-22.6231	4.90263
264.31	-22.8013	-27.7401	-23.4466	-15.8199		-22.452	4.93491
270.5	-23.007	-27.3584	-23.1782	-15.5143		-22.2645	4.92949
276.83	-23.2791	-26.9455	-22.9112	-15.2116		-22.0869	4.93212
283.31	-22.212	-26.5503	-22.6449	-14.9109		-21.5795	4.85506
289.94	-22.8012	-26.1844	-22.3797	-14.6126		-21.4945	4.89376
296.73	-22.5165	-25.8254	-22.115	-14.316		-21.1932	4.87696
303.68	-22.1071	-25.535	-21.8511	-14.0213		-20.8786	4.87029
310.79	-22.2686	-25.2478	-21.5877	-13.7283		-20.7081	4.91714
318.06	-22.1025	-24.9573	-21.251	-13.5198		-20.4577	4.88929
325.51	-21.7185	-24.6664	-20.8948	-13.34		-20.1549	4.82318
333.13	-21.871	-24.3698	-20.5433	-13.164		-19.9871	4.81737
340.93	-21.4887	-24.0708	-20.1957	-12.9911		-19.6866	4.74546
348.91	-21.3013	-23.8333	-19.8522	-12.8215		-19.4521	4.7166
357.08	-21.1911	-23.6323	-19.5119	-12.6545		-19.2474	4.70962
365.44	-21.021	-23.5867	-19.175	-12.4904		-19.0682	4.74373
373.99	-20.8025	-23.6079	-18.8409	-12.3286		-18.895	4.79479
382.75	-20.6275	-23.6338	-18.4392	-12.302		-18.7506	4.79759
391.71	-20.4706	-23.6665	-18.0347	-12.3055		-18.6193	4.79955
400.88	-20.2568	-23.6924	-17.6367	-12.3241		-18.4775	4.79348
410.27	-20.1059	-23.6371	-17.2437	-12.3588		-18.3364	4.76632
419.87	-19.8971	-23.4611	-16.8566	-12.412		-18.1567	4.68532
429.7	-19.6171	-23.2543	-16.4736	-12.4856		-17.9577	4.58091
439.76	-19.3766	-23.0027	-16.1007	-12.5761		-17.764	4.46191
450.06	-19.09	-22.5863	-15.7494	-12.6596		-17.5213	4.2775
460.59	-18.6219	-22.2054	-15.401	-12.7567		-17.2462	4.08438
471.38	-18.2721	-21.8734	-15.0538	-12.8691		-17.0171	3.92512
482.41	-17.9794	-21.6511	-14.7089	-12.9995		-16.8347	3.81821
493.7	-17.5325	-21.2999	-14.3651	-13.1504		-16.587	3.64476
505.26	-17.1989	-21.0035	-14.1416	-13.3259		-16.4175	3.4823
517.09	-16.9454	-20.7916	-14.06	-13.5164		-16.3283	3.33435
529.2	-16.3572	-20.352	-13.9756	-13.7202		-16.1013	3.0726
541.59	-15.9076	-19.9983	-13.8875	-13.9384		-15.9329	2.86883
554.27	-15.5314	-19.6418	-13.7963	-14.1736		-15.7858	2.67646
567.24	-15.1541	-19.2934	-13.7684	-14.3918		-15.6519	2.49293
580.52	-14.6933	-19.0058	-13.8602	-14.5595		-15.5297	2.346
594.11	-14.3339	-18.9041	-13.9557	-14.7354		-15.4823	2.30331
608.02	-14.0332	-18.9346	-14.0562	-14.9213		-15.4863	2.33571
622.26	-13.7585	-18.9941	-14.1615	-15.1174		-15.5079	2.39297
636.82	-13.5075	-19.0411	-14.2158	-15.0054		-15.4425	2.4759
651.73	-13.2459	-18.8241	-14.2649	-14.8193		-15.2886	2.44546
666.99	-13.3041	-18.6237	-14.3244	-14.6337		-15.2215	2.33822
682.61	-13.1655	-18.439	-14.3956	-14.4479		-15.112	2.29581
698.59	-13.0191	-18.0627	-14.3788	-14.1721		-14.9082	2.18644
714.94	-12.9663	-17.6753	-14.3304	-13.8713		-14.7108	2.05598
731.68	-12.812	-17.2907	-14.2983	-13.5882		-14.4973	1.9587
748.81	-12.7591	-16.9646	-14.2848	-13.3217		-14.3326	1.86436
766.34	-12.6815	-16.647	-14.3969	-13.2296		-14.2388	1.75766
784.28	-12.7021	-16.3313	-14.5307	-13.1753		-14.1848	1.62731
802.64	-12.605	-16.0032	-14.6823	-13.1525		-14.1108	1.5377
821.43	-12.6875	-15.682	-14.8842	-13.1644		-14.1045	1.41279
840.67	-12.7113	-15.2776	-15.1463	-13.2074		-14.0856	1.31733
860.35	-12.8117	-14.8118	-15.4396	-13.2839		-14.0868	1.24178
880.49	-12.79	-14.3671	-15.7521	-13.3336		-14.0607	1.30362
901.1	-12.849	-13.9467	-16.0495	-13.2303		-14.0188	1.42816
922.2	-12.9945	-13.557	-16.3928	-13.1641		-14.0271	1.59462
943.79	-12.8789	-13.2577	-16.7698	-13.0897		-13.999	1.85368
965.88	-12.8902	-13.0164	-17.1601	-12.9451		-14.0029	2.1054
988.5	-12.9643	-12.9328	-17.6109	-12.8542		-14.0906	2.34735
1011.64	-13	-12.9973	-18.085	-12.8428		-14.2312	2.5702
1035.32	-13.0891	-13.1129	-18.5839	-12.9063		-14.423	2.77541
1059.56	-13.2169	-13.2774	-19.1408	-13.0058		-14.6602	2.98929
1084.37	-13.357	-13.4425	-19.6957	-13.3083		-14.9509	3.1637
1109.75	-13.6478	-13.5646	-20.2804	-13.6429		-15.2839	3.33122
1135.73	-13.964	-13.7065	-20.855	-13.9975		-15.6308	3.48527
1162.32	-14.3297	-13.8383	-21.3599	-14.3584		-15.9716	3.60017
1189.53	-14.7527	-14.0382	-21.8659	-14.7125		-16.3423	3.69693
1217.38	-15.2266	-14.2634	-22.2843	-15.0155		-16.6975	3.74744
1245.88	-15.702	-14.5818	-22.6986	-15.3082		-17.0727	3.77923
1275.05	-16.1972	-14.9202	-23.0124	-15.5872		-17.4293	3.75848
1304.9	-16.6702	-15.3112	-23.3079	-15.8597		-17.7873	3.72254
1335.45	-17.0734	-15.6924	-23.4914	-16.1229		-18.095	3.64358
1366.72	-17.4426	-16.069	-23.6308	-16.3848		-18.3818	3.54826
1398.71	-17.7559	-16.3584	-23.6048	-16.6383		-18.5894	3.39773
1431.46	-17.9657	-16.6154	-23.5109	-16.892		-18.746	3.22953
1464.97	-18.1083	-16.8303	-23.316	-17.1583		-18.8532	3.02411
1499.27	-18.19	-17.034	-23.0893	-17.4349		-18.937	2.80937
1534.37	-18.2425	-17.2486	-22.8161	-17.7316		-19.0097	2.56982
1570.29	-18.2515	-17.4729	-22.5429	-18.048		-19.0788	2.33281
1607.05	-18.2848	-17.6894	-22.2996	-18.398		-19.168	2.11076
1644.68	-18.2944	-17.8841	-22.0713	-18.7705		-19.2551	1.91208
1683.18	-18.2444	-18.0552	-21.8533	-19.1681		-19.3303	1.7509
1722.59	-18.1726	-18.2145	-21.6447	-19.5554		-19.3968	1.63041
1762.91	-18.0942	-18.3653	-21.4258	-19.917		-19.4506	1.54235
1804.19	-18.0049	-18.5102	-21.2082	-20.2013		-19.4812	1.48588
1846.42	-17.9723	-18.6354	-20.9515	-20.3114		-19.4676	1.39553
1889.65	-18.0236	-18.7341	-20.6724	-20.3076		-19.4344	1.26171
1933.89	-18.0784	-18.7409	-20.3433	-20.1325		-19.3238	1.09306
1979.17	-18.1261	-18.6523	-19.9789	-19.835		-19.1481	0.904092
2025.5	-18.0598	-18.4397	-19.5631	-19.4453		-18.877	0.74222
2072.92	-17.8845	-18.1591	-19.1266	-19.0022		-18.5431	0.614376
2121.45	-17.5974	-17.8076	-18.6447	-18.4956		-18.1363	0.51189
2171.12	-17.233	-17.4325	-18.1129	-17.9819		-17.6901	0.423935
2221.95	-16.8517	-17.0149	-17.5453	-17.4249		-17.2092	0.329181
2273.97	-16.5071	-16.5802	-16.9534	-16.854		-16.7237	0.213909
2327.2	-16.1938	-16.0811	-16.303	-16.2382		-16.204	0.0934122
2381.69	-15.8714	-15.5296	-15.6507	-15.6086		-15.6651	0.146445
2437.44	-15.5241	-14.8984	-14.9249	-14.9232		-15.0677	0.304557
2494.51	-15.0165	-14.2275	-14.1958	-14.2007		-14.4101	0.40448
2552.91	-14.337	-13.5089	-13.4371	-13.4713		-13.6886	0.433284
2612.68	-13.4734	-12.751	-12.6607	-12.7679		-12.9132	0.376404
2673.84	-12.5534	-12.1594	-12.0171	-12.3373		-12.2668	0.231659
2736.44	-11.6948	-11.7169	-11.4198	-12.082		-11.7284	0.27175
2800.5	-11.2327	-11.8808	-11.2896	-12.4378		-11.7102	0.566712
2866.07	-10.9251	-12.2334	-11.3548	-13.0725		-11.8964	0.954525
2933.17	-11.3971	-13.0693	-11.9788	-14.352		-12.6993	1.30167
3001.84	-12.0047	-14.1107	-12.8751	-15.9814		-13.743	1.72436
3072.11	-13.1533	-15.4094	-13.972	-17.9133		-15.112	2.08737
3144.04	-14.5387	-16.7766	-15.2025	-20.0534		-16.6428	2.45978
3217.64	-16.0068	-18.0157	-16.4079	-22.2002		-18.1577	2.83136
3292.97	-17.6593	-19.189	-17.5292	-24.2846		-19.6655	3.17028
3370.06	-19.3404	-20.2029	-18.5046	-25.9778		-21.0064	3.38601
3448.96	-20.9678	-21.3099	-19.5366	-27.3925		-22.3017	3.47969
3529.71	-22.408	-22.578	-20.49	-28.4852		-23.4903	3.46191
3612.34	-23.4891	-23.9001	-21.4107	-29.3858		-24.5464	3.40532
3696.91	-23.9352	-24.7472	-22.2412	-30.0465		-25.2425	3.36853
3783.46	-24.3085	-25.8657	-23.1097	-30.8182		-26.0255	3.38848
3872.04	-24.5219	-27.3799	-23.9868	-31.7187		-26.9018	3.53987
3962.69	-24.7666	-28.0203	-24.7702	-32.6586		-27.5539	3.73244
4055.46	-25.2791	-28.8652	-25.4201	-33.0712		-28.1589	3.67078
4150.4	-26.0497	-29.8782	-26.2114	-32.5553		-28.6737	3.134
4247.57	-26.8851	-29.0706	-27.0887	-31.4441		-28.6221	2.12394
4347.01	-27.4803	-28.8897	-27.942	-30.5823		-28.7236	1.37103
4448.78	-27.8089	-28.8688	-28.6076	-29.8992		-28.7961	0.862593
4552.94	-28.0599	-28.6816	-29.3591	-29.3658		-28.8666	0.626269
4659.53	-28.6095	-29.4337	-30.1186	-28.8223		-29.246	0.678548
4768.61	-29.3933	-28.3646	-31.0465	-27.6619		-29.1166	1.46998
4880.25	-30.1262	-28.7564	-31.6093	-26.3765		-29.2171	2.22338
4994.51	-30.2877	-27.5242	-32.4166	-25.0683		-28.8242	3.20645
5111.43	-29.2696	-27.2417	-32.5269	-23.9206		-28.2397	3.60977
5231.1	-27.4701	-25.9778	-31.7327	-23.1122		-27.0732	3.59432
5353.57	-26.0469	-25.9817	-30.7777	-22.8051		-26.4029	3.28568
5478.9	-25.1102	-24.9359	-30.1886	-22.5765		-25.7028	3.20601
5607.17	-24.7222	-24.5233	-30.0124	-22.4055		-25.4159	3.23874
5738.44	-24.3809	-24.2066	-29.3023	-22.4862		-25.094	2.93296
5872.79	-23.9297	-23.7822	-28.6674	-22.399		-24.6946	2.73679
6010.28	-23.5752	-23.8161	-28.0884	-22.1704		-24.4125	2.55576
6150.99	-23.6145	-23.5965	-27.6588	-22.049		-24.2297	2.40096
6294.99	-23.3796	-22.8863	-27.4408	-21.8728		-23.8949	2.44579
6442.36	-22.8077	-21.2431	-27.2789	-21.6897		-23.2549	2.76221
6593.19	-22.4921	-21.0018	-27.2443	-21.3258		-23.016	2.89059
6747.54	-22.2529	-21.435	-27.1147	-20.8895		-22.923	2.85008
6905.51	-22.0885	-21.9597	-27.1343	-20.3463		-22.8822	2.94348
7067.18	-21.874	-22.2618	-27.1587	-19.8521		-22.7866	3.10026
7232.63	-21.8067	-22.42	-27.3592	-19.4292		-22.7538	3.33021
7401.96	-21.8229	-22.5851	-27.5107	-19.1557		-22.7686	3.48658
7575.25	-22.0848	-22.371	-27.5411	-19.0121		-22.7523	3.53612
7752.6	-22.3848	-22.6868	-27.9526	-19.014		-23.0096	3.692
7934.1	-22.3412	-22.5591	-28.4389	-19.1063		-23.1113	3.88678
8119.84	-22.0306	-22.8973	-29.146	-19.3189		-23.3482	4.15488
8309.94	-21.8644	-22.8041	-29.9706	-19.633		-23.568	4.47078
8504.49	-21.8442	-22.607	-30.7908	-19.964		-23.8015	4.79011
8703.59	-21.7838	-22.5381	-31.8707	-20.3402		-24.1332	5.23833
8907.35	-21.8006	-22.2559	-32.4919	-20.8025		-24.3377	5.46989
9115.89	-22.1451	-22.1352	-33.0332	-21.3505		-24.666	5.59056
9329.3	-22.5072	-21.9473	-33.1441	-22.1492		-24.9369	5.47633
9547.72	-23.0365	-21.839	-33.6971	-22.8745		-25.3618	5.58213
9771.24	-23.6339	-21.8704	-33.6154	-22.303		-25.3557	5.5574
10000	-24.103	-22.063	-34.2404	-22.0798		-25.6216	5.82515

## Sheet: c.) EMTF all bonobo individ.
Data bonobo individual with EEC added
ID	CEB-180005	CEB-160008	CEB-180007
age in years	36	~1	24
Sex	m	f	m		mean bonobo	SD bonobo
side	l	r	r
frequency in Hz	Magnitude in db	Magnitude in db	Magnitude in db		Magnitude in db	Magnitude in db
200.22	-21.9594	-24.9149	-23.32		-23.3981	1.47928
204.91	-21.8602	-24.7744	-23.1317		-23.2554	1.46103
209.7	-21.7603	-24.6329	-22.9465		-23.1132	1.44356
214.61	-21.6591	-24.4898	-22.763		-22.9706	1.42672
219.64	-21.5569	-24.3453	-22.5817		-22.8279	1.41039
224.78	-21.4538	-24.0467	-22.4025		-22.6343	1.31193
230.04	-21.3497	-23.7484	-22.2253		-22.4411	1.21378
235.43	-21.2444	-23.4521	-22.0494		-22.2486	1.11722
240.94	-21.1383	-23.1587	-21.8754		-22.0575	1.02242
246.58	-20.8943	-22.8677	-21.7134		-21.8251	0.991418
252.35	-20.4798	-22.5794	-21.5684		-21.5425	1.05002
258.26	-20.0787	-22.2927	-21.4262		-21.2659	1.11569
264.31	-19.6898	-22.008	-21.2871		-20.995	1.18636
270.5	-19.3119	-21.7355	-21.1509		-20.7328	1.26475
276.83	-18.9441	-21.4876	-21.0177		-20.4831	1.35336
283.31	-18.5849	-21.2399	-20.8871		-20.2373	1.44183
289.94	-18.2338	-20.9928	-20.7593		-19.9953	1.52993
296.73	-17.9229	-20.7069	-20.5615		-19.7304	1.56707
303.68	-17.6421	-20.392	-20.3061		-19.4467	1.56343
310.79	-17.3629	-20.0797	-20.0515		-19.1647	1.56048
318.06	-17.0855	-19.7593	-19.798		-18.881	1.55499
325.51	-16.8089	-19.3344	-19.5445		-18.5626	1.52239
333.13	-16.5338	-18.9187	-19.2918		-18.2481	1.49632
340.93	-16.2595	-18.5107	-19.0393		-17.9365	1.47619
348.91	-16.0271	-18.312	-18.6711		-17.6701	1.43416
357.08	-15.799	-18.1366	-18.2937		-17.4098	1.39718
365.44	-15.5707	-17.9597	-17.9219		-17.1508	1.36852
373.99	-15.3418	-18.048	-17.5551		-16.9816	1.44138
382.75	-15.1121	-18.1674	-17.1926		-16.8241	1.56065
391.71	-14.8887	-18.3342	-16.8243		-16.6824	1.72712
400.88	-14.7162	-18.8426	-16.3891		-16.6493	2.0755
410.27	-14.5419	-19.3985	-15.962		-16.6341	2.49708
419.87	-14.3666	-19.8218	-15.5433		-16.5772	2.87079
429.7	-14.1893	-20.0833	-15.1311		-16.4679	3.16623
439.76	-14.0102	-20.3456	-14.7267		-16.3609	3.46944
450.06	-13.8167	-20.1259	-14.3606		-16.101	3.49622
460.59	-13.6213	-19.9048	-13.9995		-15.8419	3.52367
471.38	-13.4231	-19.5593	-13.6417		-15.5414	3.48136
482.41	-13.2229	-19.1646	-13.2881		-15.2252	3.41177
493.7	-12.9945	-18.7349	-12.995		-14.9082	3.31409
505.26	-12.7397	-18.2705	-12.7673		-14.5925	3.18527
517.09	-12.4866	-17.7824	-12.5406		-14.2699	3.0421
529.2	-12.2353	-17.2524	-12.3151		-13.9342	2.87387
541.59	-11.9437	-16.7622	-12.1188		-13.6083	2.73282
554.27	-11.5815	-16.3289	-11.9766		-13.2957	2.63425
567.24	-11.222	-15.9543	-11.8367		-13.0043	2.57317
580.52	-10.8649	-15.6493	-11.6997		-12.738	2.55559
594.11	-10.4298	-15.4181	-11.5476		-12.4652	2.6177
608.02	-9.94889	-15.2346	-11.3848		-12.1894	2.73316
622.26	-9.4753	-15.0085	-11.222		-11.9019	2.82856
636.82	-9.00418	-14.7948	-11.0732		-11.6241	2.93437
651.73	-8.50897	-14.7201	-11.0055		-11.4115	3.12543
666.99	-8.02318	-14.6438	-10.9352		-11.2007	3.3183
682.61	-7.54515	-14.5653	-10.8616		-10.9907	3.51185
698.59	-6.99427	-14.47	-10.8273		-10.7638	3.73825
714.94	-6.44965	-14.3882	-10.7963		-10.5447	3.97527
731.68	-5.91623	-14.3294	-10.7671		-10.3376	4.22302
748.81	-5.32397	-14.1867	-10.6942		-10.0683	4.46441
766.34	-4.74685	-14.0471	-10.6221		-9.80535	4.70361
784.28	-4.18406	-13.9198	-10.5575		-9.55379	4.94488
802.64	-3.62863	-13.8255	-10.5196		-9.3246	5.20244
821.43	-3.09336	-13.7643	-10.4906		-9.1161	5.46666
840.67	-2.56596	-13.7591	-10.5277		-8.95093	5.76076
860.35	-2.04982	-13.8245	-10.6271		-8.83381	6.08874
880.49	-1.55703	-13.9671	-10.7507		-8.75827	6.44047
901.1	-1.06543	-14.1366	-10.8891		-8.69704	6.8057
922.2	-0.606917	-14.3073	-11.0595		-8.65789	7.15896
943.79	-0.317781	-14.4717	-11.2478		-8.67907	7.41834
965.88	-0.110594	-14.6147	-11.4697		-8.73168	7.62988
988.5	-0.0443623	-14.7417	-11.7665		-8.85084	7.77036
1011.64	-0.106177	-14.8531	-12.1414		-9.03355	7.84932
1035.32	-0.193375	-14.9527	-12.6042		-9.25011	7.93078
1059.56	-0.294173	-15.0581	-13.1689		-9.50708	8.03433
1084.37	-0.460894	-15.1875	-13.763		-9.8038	8.12248
1109.75	-0.703706	-15.3108	-14.3463		-10.1203	8.16922
1135.73	-1.01872	-15.4348	-14.9418		-10.4651	8.18454
1162.32	-1.3876	-15.5654	-15.5252		-10.8261	8.17398
1189.53	-1.86629	-15.6586	-16.1156		-11.2135	8.09815
1217.38	-2.40634	-15.7342	-16.709		-11.6165	7.99113
1245.88	-2.97362	-15.836	-17.1962		-12.0019	7.84827
1275.05	-3.55085	-16.0043	-17.6588		-12.4046	7.71209
1304.9	-4.11866	-16.239	-18.0725		-12.8101	7.5826
1335.45	-4.66365	-16.5433	-18.4418		-13.2162	7.46734
1366.72	-5.196	-16.8631	-18.7755		-13.6115	7.3505
1398.71	-5.66149	-17.2342	-19.0352		-13.977	7.25749
1431.46	-6.10764	-17.636	-19.2765		-14.34	7.17649
1464.97	-6.52306	-18.0521	-19.494		-14.6897	7.10918
1499.27	-6.89107	-18.4586	-19.6938		-15.0145	7.06215
1534.37	-7.27318	-18.7989	-19.8811		-15.3177	6.98774
1570.29	-7.66978	-19.0269	-20.0618		-15.5862	6.87529
1607.05	-8.06757	-19.1787	-20.2458		-15.8307	6.74419
1644.68	-8.45222	-19.2421	-20.4323		-16.0422	6.59999
1683.18	-8.82059	-19.1682	-20.6449		-16.2112	6.44291
1722.59	-9.17034	-18.9839	-20.8909		-16.3484	6.28908
1762.91	-9.48665	-18.758	-21.1611		-16.4686	6.16476
1804.19	-9.74334	-18.5876	-21.4707		-16.6005	6.11097
1846.42	-9.96458	-18.489	-21.7799		-16.7445	6.09778
1889.65	-10.1609	-18.4674	-22.1309		-16.9197	6.13325
1933.89	-10.3268	-18.5321	-22.4607		-17.1065	6.19128
1979.17	-10.4778	-18.6716	-22.7852		-17.3115	6.26543
2025.5	-10.5808	-18.7484	-23.0804		-17.4698	6.34713
2072.92	-10.6582	-18.8557	-23.3635		-17.6258	6.4413
2121.45	-10.7034	-18.9003	-23.6005		-17.7347	6.52709
2171.12	-10.7455	-18.9408	-23.8296		-17.8386	6.61131
2221.95	-10.7523	-19.0323	-24.0722		-17.9523	6.72533
2273.97	-10.7546	-19.1668	-24.3831		-18.1015	6.87642
2327.2	-10.7129	-19.4356	-24.7534		-18.3006	7.0887
2381.69	-10.5923	-19.7128	-25.2759		-18.527	7.41329
2437.44	-10.3405	-20.0404	-25.9262		-18.769	7.87024
2494.51	-10.0027	-20.2178	-26.4946		-18.905	8.32396
2552.91	-9.53951	-20.26	-26.6987		-18.8327	8.66819
2612.68	-8.98496	-20.0405	-25.4974		-18.1743	8.41291
2673.84	-8.31861	-19.6432	-23.3408		-17.1009	7.82713
2736.44	-7.60422	-18.8547	-20.9513		-15.8034	7.17766
2800.5	-6.85667	-18.0812	-18.0427		-14.3268	6.46938
2866.07	-6.10561	-17.0498	-15.2106		-12.7887	5.86031
2933.17	-5.61056	-16.2523	-12.9984		-11.6204	5.45307
3001.84	-5.2059	-15.6894	-11.2466		-10.714	5.262
3072.11	-5.40151	-15.7365	-10.5508		-10.5629	5.16751
3144.04	-5.85405	-16.0095	-10.5956		-10.8197	5.08142
3217.64	-6.76025	-16.8482	-11.4266		-11.6784	5.04867
3292.97	-7.86054	-17.9909	-12.7087		-12.8534	5.06673
3370.06	-9.11886	-19.4536	-14.2479		-14.2734	5.16742
3448.96	-10.5318	-21.0417	-15.8799		-15.8178	5.25522
3529.71	-11.9086	-22.4285	-17.4761		-17.2711	5.26298
3612.34	-13.4368	-23.923	-19.0978		-18.8192	5.24862
3696.91	-14.8637	-25.2452	-20.62		-20.243	5.20104
3783.46	-16.3199	-26.6774	-22.1408		-21.7127	5.19201
3872.04	-17.81	-27.5497	-23.5699		-22.9765	4.89689
3962.69	-19.3647	-28.2941	-24.969		-24.2093	4.51291
4055.46	-20.6092	-29.4788	-26.3196		-25.4692	4.49554
4150.4	-21.817	-29.7591	-27.5852		-26.3871	4.10435
4247.57	-22.08	-28.4577	-28.6344		-26.3907	3.73419
4347.01	-21.877	-27.6477	-29.6429		-26.3892	4.03299
4448.78	-21.3462	-26.2885	-30.3604		-25.9984	4.51412
4552.94	-20.2359	-25.321	-31.0939		-25.5502	5.43261
4659.53	-19.252	-23.6679	-31.6382		-24.8527	6.2775
4768.61	-17.9077	-21.8489	-32.1915		-23.9827	7.37711
4880.25	-16.8032	-22.0807	-32.608		-23.8306	8.04641
4994.51	-15.7422	-22.7102	-33.0896		-23.8473	8.72945
5111.43	-14.77	-22.7816	-33.362		-23.6379	9.32554
5231.1	-13.6551	-22.9371	-33.6202		-23.4041	9.99072
5353.57	-12.5818	-23.4536	-33.8401		-23.2918	10.6301
5478.9	-11.6393	-24.2251	-34.026		-23.2968	11.2222
5607.17	-10.9684	-25.1542	-34.3067		-23.4765	11.7593
5738.44	-10.5953	-26.0859	-34.5394		-23.7402	12.1432
5872.79	-10.357	-27.4594	-34.889		-24.2351	12.5798
6010.28	-10.0229	-28.7291	-35.3238		-24.6919	13.1247
6150.99	-9.62717	-30.1045	-35.9604		-25.2307	13.8266
6294.99	-9.20057	-29.9399	-36.5926		-25.2444	14.287
6442.36	-8.60376	-30.2085	-37.2886		-25.367	14.9428
6593.19	-7.92335	-31.2073	-38.0064		-25.7124	15.7764
6747.54	-7.42592	-30.6473	-38.5396		-25.5376	16.174
6905.51	-7.0896	-31.3023	-39.3309		-25.9076	16.784
7067.18	-7.01797	-31.4688	-40.1573		-26.2147	17.1831
7232.63	-6.90507	-31.3697	-40.9502		-26.4083	17.5564
7401.96	-7.26137	-31.5616	-41.8729		-26.8986	17.7707
7575.25	-7.45008	-31.9131	-42.8051		-27.3894	18.1064
7752.6	-8.28553	-31.6306	-43.7149		-27.877	18.0105
7934.1	-8.80074	-31.5945	-44.7703		-28.3885	18.1978
8119.84	-9.51047	-30.7418	-45.7546		-28.669	18.2108
8309.94	-10.0559	-31.6493	-46.9363		-29.5471	18.5298
8504.49	-10.7725	-31.5012	-48.2071		-30.1603	18.7533
8703.59	-11.4504	-30.8389	-49.686		-30.6584	19.1184
8907.35	-12.078	-30.3709	-51.5378		-31.3289	19.7473
9115.89	-12.8044	-31.6309	-53.3604		-32.5986	20.2953
9329.3	-13.4609	-31.6539	-56.2228		-33.7792	21.46
9547.72	-14.1547	-31.4227	-58.2469		-34.6081	22.218
9771.24	-14.6777	-31.2823	-61.8767		-35.9456	23.9425
10000	-15.0391	-32.0753	-60.3484		-35.8209	22.8857

## Sheet: d.) EMTF average panins
Data panins with EEC added
frequency in Hz	Magnitude in db	Magnitude in db
	mean EMTF Pan	SD EMTF Pan
200.22	-24.1147	3.41701
204.91	-23.9237	3.40666
209.7	-23.7846	3.42237
214.61	-23.6393	3.43766
219.64	-23.4709	3.45104
224.78	-23.2327	3.46541
230.04	-23.0918	3.49117
235.43	-22.8768	3.50844
240.94	-22.7247	3.52007
246.58	-22.5266	3.54134
252.35	-22.3521	3.58501
258.26	-22.0414	3.59988
264.31	-21.8275	3.64037
270.5	-21.608	3.65424
276.83	-21.3996	3.67536
283.31	-21.0043	3.60465
289.94	-20.852	3.66017
296.73	-20.5663	3.64998
303.68	-20.265	3.64148
310.79	-20.0466	3.6853
318.06	-19.7819	3.67
325.51	-19.4725	3.62333
333.13	-19.2418	3.63508
340.93	-18.9365	3.58625
348.91	-18.6884	3.56596
357.08	-18.4599	3.56452
365.44	-18.2465	3.5953
373.99	-18.075	3.63779
382.75	-17.925	3.65798
391.71	-17.7892	3.68566
400.88	-17.694	3.72553
410.27	-17.6068	3.77694
419.87	-17.4798	3.79948
429.7	-17.3192	3.8037
439.76	-17.1627	3.81172
450.06	-16.9126	3.71474
460.59	-16.6444	3.61155
471.38	-16.3846	3.51645
482.41	-16.1449	3.45102
493.7	-15.8675	3.33294
505.26	-15.6353	3.2244
517.09	-15.4461	3.13917
529.2	-15.1725	2.96904
541.59	-14.9367	2.85457
554.27	-14.7186	2.76883
567.24	-14.5172	2.70503
580.52	-14.3332	2.67501
594.11	-14.1892	2.74546
608.02	-14.0734	2.88503
622.26	-13.9625	3.04059
636.82	-13.806	3.1782
651.73	-13.627	3.24667
666.99	-13.4983	3.3201
682.61	-13.3457	3.40578
698.59	-13.132	3.4577
714.94	-12.9253	3.51285
731.68	-12.7146	3.57864
748.81	-12.505	3.6847
766.34	-12.3387	3.81249
784.28	-12.2001	3.94997
802.64	-12.0595	4.09256
821.43	-11.9666	4.2508
840.67	-11.885	4.41166
860.35	-11.8355	4.58393
880.49	-11.7882	4.76543
901.1	-11.7381	4.95489
922.2	-11.726	5.15671
943.79	-11.7191	5.30549
965.88	-11.7438	5.43693
988.5	-11.845	5.54305
1011.64	-12.0037	5.61775
1035.32	-12.2061	5.6976
1059.56	-12.4517	5.79412
1084.37	-12.745	5.87922
1109.75	-13.0709	5.9508
1135.73	-13.4169	6.0022
1162.32	-13.7664	6.02632
1189.53	-14.1443	6.01742
1217.38	-14.5199	5.97358
1245.88	-14.8995	5.91772
1275.05	-15.2759	5.83969
1304.9	-15.6542	5.7595
1335.45	-16.0041	5.65912
1366.72	-16.3374	5.55038
1398.71	-16.6126	5.42288
1431.46	-16.8577	5.28476
1464.97	-17.0689	5.13539
1499.27	-17.256	4.9967
1534.37	-17.4274	4.84486
1570.29	-17.582	4.68646
1607.05	-17.7377	4.53555
1644.68	-17.8781	4.39287
1683.18	-17.9935	4.26022
1722.59	-18.0903	4.14347
1762.91	-18.1726	4.04947
1804.19	-18.2466	3.99033
1846.42	-18.3006	3.93532
1889.65	-18.3567	3.89122
1933.89	-18.3735	3.84439
1979.17	-18.361	3.80231
2025.5	-18.2739	3.77755
2072.92	-18.15	3.77614
2121.45	-17.9642	3.79184
2171.12	-17.7537	3.82962
2221.95	-17.5277	3.91007
2273.97	-17.3142	4.04067
2327.2	-17.1026	4.24384
2381.69	-16.8916	4.54641
2437.44	-16.654	4.9606
2494.51	-16.3365	5.38056
2552.91	-15.8932	5.71842
2612.68	-15.168	5.61883
2673.84	-14.3385	5.20814
2736.44	-13.4748	4.68556
2800.5	-12.8316	4.00846
2866.07	-12.2788	3.48292
2933.17	-12.2369	3.33042
3001.84	-12.4448	3.65208
3072.11	-13.1624	4.12215
3144.04	-14.1472	4.6174
3217.64	-15.3808	4.94968
3292.97	-16.746	5.18085
3370.06	-18.1209	5.25219
3448.96	-19.5229	5.22221
3529.71	-20.8249	5.12606
3612.34	-22.0919	4.93483
3696.91	-23.0999	4.67248
3783.46	-24.1772	4.4767
3872.04	-25.2195	4.31982
3962.69	-26.1205	4.11711
4055.46	-27.0062	3.94221
4150.4	-27.6937	3.467
4247.57	-27.6658	2.88553
4347.01	-27.7231	2.81397
4448.78	-27.5971	3.06608
4552.94	-27.4453	3.6299
4659.53	-27.3632	4.34517
4768.61	-26.9164	5.17218
4880.25	-26.9086	5.68708
4994.51	-26.6913	6.13341
5111.43	-26.2675	6.44627
5231.1	-25.5007	6.60132
5353.57	-25.0696	6.76975
5478.9	-24.6716	6.98374
5607.17	-24.5847	7.23966
5738.44	-24.5138	7.34692
5872.79	-24.4977	7.52036
6010.28	-24.5323	7.79152
6150.99	-24.6587	8.17885
6294.99	-24.4732	8.45874
6442.36	-24.1601	8.9173
6593.19	-24.1716	9.44561
6747.54	-24.0436	9.65472
6905.51	-24.1788	10.0423
7067.18	-24.2558	10.3239
7232.63	-24.32	10.5879
7401.96	-24.5386	10.7804
7575.25	-24.7396	11.0307
7752.6	-25.0956	11.0322
7934.1	-25.373	11.2204
8119.84	-25.6286	11.2811
8309.94	-26.1305	11.6043
8504.49	-26.5267	11.8429
8703.59	-26.9297	12.1542
8907.35	-27.334	12.606
9115.89	-28.0657	13.0731
9329.3	-28.7265	13.8146
9547.72	-29.3245	14.3022
9771.24	-29.8942	15.4456
10000	-29.9927	14.8753
