# Supplementary material for: Auditory thresholds compatible with optimal speech reception likely evolved before the human-chimpanzee split
Source: Sci Rep. 2023 Nov 25;13:20732. doi: 10.1038/s41598-023-47778-2 (PMC10676368; doi:10.1038/s41598-023-47778-2)
Supplement: Supplementary file 6 — Supplementary Information 6. [file 41598_2023_47778_MOESM6_ESM.xlsx]

## Sheet: a.) key characteristiscs stats.
		humans	chimpanzees	bonobos	panins
	Frequency First Maximum	1.1 [0.6,1.3]	0.9 [0.4,1.4]	0.9 [0.7,1.1]	0.9 [0.6,1.3]
	Magnitude First Maximum	-18.7 [-24.5,-7.8]	-14.0 [-14.0,-12.0]	-8.7 [-22.1,5.9]	-11.7 [-20.6,-1.3]
	Frequency First Minimum	2.4 [1.3,3.9]	1.8 [1.3,2.2]	2.5 [2.1,2.9]	1.9 [1.3,3.1]
	Magnitude First Minimum	-22.8 [-35.2,-15.4]	-19.5 [-24.9,-15.5]	-18.9 [-34.9,-3.6]	-18.4 [-29.5,-10.1]
	Frequency Second Maximum	4.0 [3.5,4.5]	2.8 [2.7,2.9]	3.1 [2.9,3.2]	2.9 [2.6,3.2]
	Magnitude Second Maximum	-19.4 [-32.4,-5.6]	-11.7 [-12.5,-10.5]	-10.6 [-20.8,-0.2]	-12.2 [-17.1,-5.0]
	Frequency Second Minimum	-	4.7 [3.6,5.8]	4.2 [3.6,5.6]	4.3 [3.7,5.6]
	Magnitude Second Minimum	-	-29.2 [-34.6,-28.3]	-26.4 [-39.7,-17.1]	-27.7 [-37.7,-22.6]
	Frequency Third Maximum	-	7.6 [6.3,8.1]	5.4 [3.9,8.9]	6.7 [4.8,9.0]
	Magnitude Third Maximum	-	-22.8 [-29.0,-15.4]	-23.3 [-49.2,6.5]	-24.0 [-38.6,-5.0]
	Slope 1	7.3 [5.5,11.2]	-	-	6.0 [2.1,11.4]
	Slope 2	-3.7 [-10.4,-3.7]	-	-	-7.5 [-12.6,-3.6]
	Slope 3	5.4 [-4.6,21.3]	-	-	10.8 [-14.3,56.3]
	Slope 4	-16.5 [-45.3,-6.9]	-	-	-31.5 [-45.6,-21.3]
	Slope 5	-	-	-	6.5 [-11.7,41.8]
	Slope 6	-	-	-	-11.0 [-36.0,4.7]
	Summary statistics and comparison of key characteristics of the external/middle ear transfer function (EMTF) of humans (Homo), chimpanzees (P. troglodytes), bonobos (P. paniscus) and panins (Pan).
	Frequency (in kHz), magnitude (in dB) and slopes (dB/octave). Given values are the average and min/max range.
	We compared slopes for individuls of bonobos and chimpanzees and found no statistically significant differences and thus lumped all bonobo and chimpanzee individuals into panins.

## Sheet: b.) Comparison corrected FDR
	Comparison humans vs. chimpanzees	test for equal variance		Student's t-test		Welch t-test			Comparison humans vs. panins	test for equal variance		Student's t-test		Welch t-test			Comparisons chimpanzees vs. bonobos	test for equal variance		Student's t-test		Welch t-test
	Frequency	F	p-value	t	p-value	wt	p-value		Frequency	F	p-value	t	p-value	wt	p-value		Frequency	F	p-value	t	p-value	wt	p-value
	200.22	0.344689	0.247523	-4.69328	0.00366373	-3.6382	0.0607262		200.22	0.619517	0.608422	-6.50059	9.41623e-05	-6.14835	0.000512023		200.22	9.59381	0.609224	-0.447344	0.809404	-0.512904	0.809055
	204.91	0.318195	0.220155	-4.89825	0.00335625	-3.73427	0.0607262		204.91	0.575753	0.558525	-6.7591	8.43857e-05	-6.34073	0.00048867		204.91	9.84076	0.609224	-0.417366	0.813193	-0.478876	0.809055
	209.7	0.339749	0.242793	-4.87094	0.00335625	-3.76444	0.0607262		209.7	0.616833	0.605272	-6.72382	8.43857e-05	-6.35637	0.00048867		209.7	10.1961	0.609224	-0.41742	0.813193	-0.479406	0.809055
	214.61	0.346709	0.248275	-4.83711	0.00335625	-3.75434	0.0607262		214.61	0.630583	0.618052	-6.68159	8.43857e-05	-6.33217	0.00048867		214.61	10.5601	0.609224	-0.413748	0.813193	-0.475635	0.809055
	219.64	0.341665	0.244476	-4.84653	0.00335625	-3.75001	0.0607262		219.64	0.625291	0.614482	-6.68618	8.43857e-05	-6.33049	0.00048867		219.64	10.9436	0.609224	-0.395715	0.817634	-0.455326	0.809404
	224.78	0.320636	0.222514	-4.88543	0.00335625	-3.73036	0.0607262		224.78	0.593566	0.579324	-6.73273	8.43857e-05	-6.33744	0.00048867		224.78	12.9244	0.609224	-0.365985	0.828789	-0.422794	0.813193
	230.04	0.317964	0.219275	-4.8549	0.00335625	-3.70067	0.0607262		230.04	0.590933	0.577564	-6.72066	8.43857e-05	-6.32293	0.00048867		230.04	15.3751	0.609224	-0.395903	0.817634	-0.458998	0.809404
	235.43	0.29916	0.200397	-4.9644	0.00335625	-3.73759	0.0607262		235.43	0.561077	0.539923	-6.86686	8.43857e-05	-6.42348	0.00048867		235.43	18.502	0.58898	-0.379875	0.824659	-0.441857	0.813193
	240.94	0.302425	0.204497	-4.87646	0.00335625	-3.67941	0.061193		240.94	0.569733	0.549873	-6.77421	8.43857e-05	-6.34753	0.00048867		240.94	22.2945	0.550534	-0.402865	0.817634	-0.469904	0.809055
	246.58	0.276037	0.177881	-5.03259	0.00335625	-3.72927	0.0607262		246.58	0.51855	0.486598	-6.99979	8.43857e-05	-6.49185	0.00048867		246.58	23.9751	0.542964	-0.421577	0.813193	-0.492203	0.809055
	252.35	0.270574	0.173281	-4.9327	0.00335625	-3.64116	0.0633323		252.35	0.501255	0.466769	-6.89992	8.43857e-05	-6.37601	0.000524933		252.35	21.6064	0.551173	-0.48323	0.809055	-0.563395	0.809055
	258.26	0.276053	0.177881	-4.95493	0.00335625	-3.67176	0.0625679		258.26	0.512163	0.476689	-6.90685	8.43857e-05	-6.39713	0.000512023		258.26	19.3102	0.58898	-0.460073	0.809055	-0.535504	0.809055
	264.31	0.257611	0.159668	-4.97399	0.00335625	-3.63751	0.0633991		264.31	0.473141	0.426952	-6.94481	8.43857e-05	-6.37845	0.000555095		264.31	17.3023	0.609224	-0.48971	0.809055	-0.568974	0.809055
	270.5	0.245519	0.149188	-5.03421	0.00335625	-3.64875	0.0633991		270.5	0.447443	0.387708	-7.02958	8.43857e-05	-6.419	0.000565263		270.5	15.1913	0.609224	-0.514061	0.809055	-0.59585	0.809055
	276.83	0.256779	0.159304	-4.97481	0.00335625	-3.63589	0.0633991		276.83	0.462614	0.413594	-6.95213	8.43857e-05	-6.3702	0.000565263		276.83	13.2805	0.609224	-0.536323	0.809055	-0.619943	0.807495
	283.31	0.243716	0.146869	-5.33971	0.00335625	-3.86494	0.0607262		283.31	0.442418	0.379653	-7.36574	8.43857e-05	-6.71817	0.00048867		283.31	11.3382	0.609224	-0.454142	0.809055	-0.523022	0.809055
	289.94	0.253925	0.157264	-5.16595	0.00335625	-3.76769	0.0607262		289.94	0.454238	0.400508	-7.15281	8.43857e-05	-6.54168	0.000512928		289.94	10.2311	0.609224	-0.501727	0.809055	-0.576286	0.809055
	296.73	0.247266	0.150435	-5.27397	0.00335625	-3.82753	0.0607262		296.73	0.44124	0.379206	-7.28741	8.43857e-05	-6.64492	0.000506221		296.73	9.68562	0.609224	-0.490394	0.809055	-0.562416	0.809055
	303.68	0.256988	0.159304	-5.2727	0.00335625	-3.8542	0.0607262		303.68	0.460144	0.410672	-7.28019	8.43857e-05	-6.66708	0.00048867		303.68	9.70387	0.609224	-0.48072	0.809055	-0.55135	0.809055
	310.79	0.263175	0.165487	-5.12823	0.00335625	-3.76548	0.0607262		310.79	0.46888	0.420195	-7.10987	8.43857e-05	-6.52387	0.000512023		310.79	9.9293	0.609224	-0.513593	0.809055	-0.589432	0.809055
	318.06	0.269589	0.171943	-5.10246	0.00335625	-3.76383	0.0607262		318.06	0.478183	0.434731	-7.08398	8.43857e-05	-6.51351	0.000511767		318.06	9.8861	0.609224	-0.527598	0.809055	-0.605431	0.809055
	325.51	0.286806	0.186503	-5.10478	0.00335625	-3.81118	0.0607262		325.51	0.507868	0.473654	-7.09507	8.43857e-05	-6.56553	0.00048867		325.51	10.0374	0.609224	-0.540383	0.809055	-0.620363	0.807495
	333.13	0.290291	0.189062	-5.02895	0.00335625	-3.76354	0.0607262		333.13	0.510397	0.473992	-7.01949	8.43857e-05	-6.49905	0.00048867		333.13	10.3653	0.609224	-0.591427	0.809055	-0.679554	0.805367
	340.93	0.305925	0.208919	-5.04928	0.00335625	-3.81866	0.0607262		340.93	0.535947	0.505884	-7.053	8.43857e-05	-6.56461	0.00048867		340.93	10.3342	0.609224	-0.604186	0.807495	-0.694159	0.803198
	348.91	0.311246	0.21358	-5.04728	0.00335625	-3.83054	0.0607262		348.91	0.544692	0.517457	-7.05716	8.43857e-05	-6.58008	0.00048867		348.91	10.8164	0.609224	-0.619809	0.807495	-0.712963	0.795062
	357.08	0.315707	0.218109	-5.02088	0.00335625	-3.8216	0.0607262		357.08	0.551514	0.525751	-7.0367	8.43857e-05	-6.56994	0.00048867		357.08	11.3624	0.609224	-0.641017	0.807495	-0.73828	0.785811
	365.44	0.315258	0.217214	-4.97068	0.00335625	-3.78229	0.0607262		365.44	0.547984	0.522321	-6.9935	8.43857e-05	-6.52502	0.00048867		365.44	12.0156	0.609224	-0.665054	0.804731	-0.767001	0.785328
	373.99	0.324356	0.225951	-4.9083	0.00335625	-3.75676	0.0607262		373.99	0.563863	0.542677	-6.89418	8.43857e-05	-6.45257	0.00048867		373.99	11.0661	0.609224	-0.655065	0.806047	-0.753959	0.785328
	382.75	0.352766	0.256044	-4.81269	0.00343477	-3.74918	0.0607262		382.75	0.606757	0.597485	-6.75778	8.43857e-05	-6.37666	0.00048867		382.75	9.45009	0.610453	-0.656043	0.806047	-0.751863	0.785328
	391.71	0.321991	0.22338	-4.75152	0.00356116	-3.63127	0.0618664		391.71	0.54538	0.518571	-6.65882	8.43857e-05	-6.20953	0.000555095		391.71	7.72244	0.669574	-0.65448	0.806047	-0.745342	0.785328
	400.88	0.314998	0.217214	-4.73453	0.00356786	-3.60199	0.0632195		400.88	0.521589	0.489926	-6.56477	9.32684e-05	-6.09224	0.000653258		400.88	5.3342	0.708557	-0.607808	0.807495	-0.682268	0.803198
	410.27	0.316942	0.21839	-4.71529	0.0036158	-3.59188	0.0632195		410.27	0.504814	0.470176	-6.44	0.000100077	-5.9555	0.000808212		410.27	3.64337	0.762064	-0.555025	0.809055	-0.611148	0.807495
	419.87	0.326722	0.228262	-4.73143	0.00356786	-3.62685	0.0618664		419.87	0.496798	0.45945	-6.35535	0.000111603	-5.86721	0.000891524		419.87	2.66363	0.807495	-0.509601	0.809055	-0.55039	0.809055
	429.7	0.342018	0.244476	-4.76375	0.00354804	-3.68676	0.0607262		429.7	0.495405	0.45945	-6.29974	0.000117469	-5.81413	0.000944913		429.7	2.09322	0.812166	-0.478729	0.809055	-0.508359	0.809055
	439.76	0.358034	0.260946	-4.78852	0.00352033	-3.7422	0.0607262		439.76	0.490771	0.451376	-6.22593	0.000132606	-5.74028	0.0010436		439.76	1.65392	0.86502	-0.448769	0.809404	-0.468004	0.809055
	450.06	0.389723	0.294568	-4.86957	0.00335625	-3.87638	0.0573407		450.06	0.516725	0.484473	-6.3125	0.000117469	-5.85221	0.000868677		450.06	1.49687	0.899227	-0.466825	0.809055	-0.482938	0.809055
	460.59	0.4326	0.343083	-4.96501	0.00335625	-4.04582	0.0504651		460.59	0.55338	0.528012	-6.40309	0.000104297	-5.98058	0.000684949		460.59	1.34357	0.936369	-0.475151	0.809055	-0.487195	0.809055
	471.38	0.47131	0.385109	-5.02201	0.00335625	-4.17369	0.0461269		471.38	0.586435	0.573677	-6.48367	9.41623e-05	-6.09478	0.000559519		471.38	1.27117	0.962274	-0.514715	0.809055	-0.525324	0.809055
	482.41	0.505911	0.419711	-4.98723	0.00335625	-4.21416	0.045221		482.41	0.619197	0.608422	-6.48211	9.41623e-05	-6.13051	0.000513811		482.41	1.25243	0.965884	-0.575618	0.809055	-0.586749	0.809055
	493.7	0.546317	0.46173	-5.02633	0.00335625	-4.32561	0.0414257		493.7	0.653125	0.641975	-6.55393	9.32684e-05	-6.23598	0.00048867		493.7	1.20951	0.978099	-0.625139	0.807495	-0.635357	0.807495
	505.26	0.605645	0.522811	-5.0017	0.00335625	-4.41319	0.0390584		505.26	0.706189	0.703097	-6.57726	9.32684e-05	-6.31444	0.000469648		505.26	1.19521	0.979056	-0.709742	0.787723	-0.720618	0.785811
	517.09	0.669304	0.594266	-4.91021	0.00335625	-4.44022	0.0358		517.09	0.753937	0.760336	-6.54253	9.34931e-05	-6.32887	0.000415712		517.09	1.2014	0.978579	-0.836852	0.762064	-0.850047	0.762064
	529.2	0.779674	0.705408	-4.96855	0.00335625	-4.66716	0.0271208		529.2	0.832483	0.841044	-6.66218	8.43857e-05	-6.51972	0.000274358		529.2	1.14307	0.995	-0.947431	0.726737	-0.958316	0.726737
	541.59	0.856655	0.779177	-5.02083	0.00335625	-4.82913	0.0224304		541.59	0.865085	0.869478	-6.76105	8.43857e-05	-6.64643	0.000217783		541.59	1.10198	0.987559	-1.0812	0.709136	-1.09021	0.709136
	554.27	0.934353	0.831683	-5.08927	0.00335625	-5.00309	0.0187183		554.27	0.872995	0.876565	-6.86119	8.43857e-05	-6.7521	0.000188983		554.27	1.03231	0.966149	-1.22583	0.675496	-1.22917	0.683619
	567.24	1.09152	0.940253	-4.95918	0.00335625	-5.06929	0.0155564		567.24	0.925858	0.926129	-6.73088	8.43857e-05	-6.66994	0.000188983		567.24	0.93859	0.930197	-1.3727	0.666156	-1.36526	0.669574
	580.52	1.26668	0.947765	-4.76379	0.00354804	-5.05305	0.0134834		580.52	0.975652	0.962335	-6.51974	9.41623e-05	-6.50079	0.000217783		580.52	0.842702	0.88609	-1.50296	0.610453	-1.48108	0.638592
	594.11	1.40117	0.877808	-4.48366	0.00508085	-4.8749	0.0135964		594.11	0.982985	0.962335	-6.19621	0.000137472	-6.18367	0.00032691		594.11	0.774245	0.857986	-1.62301	0.609224	-1.58786	0.609224
	608.02	1.4953	0.836011	-4.06799	0.00927546	-4.49301	0.0174134		608.02	0.977851	0.962335	-5.72092	0.000301104	-5.70581	0.000503189		608.02	0.730307	0.843294	-1.72508	0.609224	-1.67939	0.609224
	622.26	1.55916	0.81794	-3.69212	0.0153186	-4.1189	0.0229874		622.26	0.963107	0.957742	-5.30594	0.00048867	-5.28244	0.00084846		622.26	0.715731	0.837566	-1.83274	0.609224	-1.78116	0.609224
	636.82	1.622	0.795556	-3.32404	0.0251977	-3.74323	0.0324365		636.82	0.982124	0.962335	-4.89339	0.000866644	-4.88298	0.00151825		636.82	0.711933	0.837566	-1.87334	0.609224	-1.8198	0.609224
	651.73	1.68137	0.775432	-3.16603	0.0324365	-3.59561	0.0371249		651.73	0.951496	0.947817	-4.68108	0.00125467	-4.65368	0.00228106		651.73	0.612218	0.809055	-1.85414	0.609224	-1.7787	0.609224
	666.99	1.98344	0.664857	-2.88361	0.045221	-3.40163	0.0395891		666.99	0.983894	0.962335	-4.34253	0.00235997	-4.33421	0.00379572		666.99	0.496526	0.807495	-1.89904	0.609224	-1.79149	0.609224
	682.61	2.17898	0.609102	-2.69035	0.0567686	-3.24049	0.0439364		682.61	0.988314	0.962335	-4.11234	0.00379572	-4.10664	0.00568325		682.61	0.427366	0.785328	-1.89649	0.609224	-1.76884	0.609224
	698.59	2.60138	0.512841	-2.55172	0.0607262	-3.19115	0.0422745		698.59	1.03799	0.994432	-3.92496	0.00546025	-3.94227	0.00718887		698.59	0.342091	0.726737	-1.86576	0.609224	-1.71297	0.609224
	714.94	3.2645	0.417279	-2.41278	0.0724487	-3.15472	0.0395891		714.94	1.11917	0.962335	-3.7412	0.00768984	-3.79117	0.00903524		714.94	0.267491	0.693189	-1.83283	0.609224	-1.65663	0.620757
	731.68	4.01738	0.345214	-2.30008	0.086232	-3.12023	0.0395891		731.68	1.20254	0.912856	-3.58064	0.0105709	-3.65914	0.0109917		731.68	0.215122	0.669858	-1.77307	0.609224	-1.58316	0.659056
	748.81	5.05215	0.278494	-2.18468	0.102674	-3.07318	0.0395891		748.81	1.29046	0.862606	-3.43148	0.0141272	-3.53563	0.0134458		748.81	0.174397	0.609224	-1.76049	0.609224	-1.55579	0.669574
	766.34	6.37202	0.225951	-2.06008	0.122714	-2.99235	0.0413374		766.34	1.3564	0.82345	-3.28453	0.018616	-3.40374	0.0168423		766.34	0.139637	0.609224	-1.77428	0.609224	-1.55324	0.669574
	784.28	8.24571	0.181217	-1.96124	0.139309	-2.93655	0.0438676		784.28	1.39825	0.805269	-3.16701	0.0228992	-3.29342	0.0200297		784.28	0.108304	0.58898	-1.79825	0.609224	-1.56001	0.669858
	802.64	9.89147	0.156671	-1.90157	0.149646	-2.89985	0.045221		802.64	1.39168	0.805767	-3.08988	0.0261788	-3.21148	0.0229653		802.64	0.0873637	0.53787	-1.79083	0.609224	-1.5437	0.669858
	821.43	12.5815	0.123266	-1.82343	0.162884	-2.83873	0.0479221		821.43	1.38687	0.806277	-2.99752	0.0305374	-3.11425	0.0271463		821.43	0.066793	0.465864	-1.80104	0.609224	-1.54238	0.673212
	840.67	14.7235	0.103763	-1.79632	0.167397	-2.82894	0.0486969		840.67	1.31551	0.84253	-2.95925	0.0329313	-3.05586	0.0305374		840.67	0.0522899	0.412585	-1.77686	0.609224	-1.51442	0.675
	860.35	16.9989	0.0876508	-1.77818	0.171147	-2.82656	0.0487583		860.35	1.2496	0.884337	-2.91907	0.0339873	-2.99645	0.0334056		860.35	0.0415958	0.360868	-1.73278	0.609224	-1.47152	0.675496
	880.49	14.9091	0.102674	-1.81861	0.163227	-2.86649	0.0465172		880.49	1.11603	0.962335	-2.93587	0.0334592	-2.9741	0.0351245		880.49	0.0409681	0.360868	-1.65431	0.609224	-1.40457	0.693189
	901.1	12.1186	0.128518	-1.84869	0.15856	-2.86952	0.0461269		901.1	1.00612	0.972757	-2.93612	0.0334592	-2.93824	0.0379829		901.1	0.044037	0.364883	-1.56787	0.609224	-1.33258	0.693189
	922.2	9.01991	0.16753	-1.90077	0.149646	-2.87272	0.0459784		922.2	0.86325	0.869478	-2.95188	0.0330679	-2.90111	0.0423777		922.2	0.0496157	0.40515	-1.4979	0.610453	-1.27551	0.708557
	943.79	6.07721	0.236742	-1.99303	0.134151	-2.87714	0.0461269		943.79	0.741253	0.749971	-3.00482	0.0305374	-2.90097	0.0446964		943.79	0.0624384	0.455637	-1.41961	0.641885	-1.21401	0.72165
	965.88	4.32885	0.3222	-2.04851	0.124219	-2.81344	0.0521018		965.88	0.647981	0.636254	-3.019	0.0299764	-2.86996	0.0486459		965.88	0.076144	0.49062	-1.35496	0.669574	-1.16386	0.726737
	988.5	3.22685	0.419711	-2.05928	0.122714	-2.68669	0.0607262		988.5	0.579127	0.563133	-2.99698	0.0305374	-2.8133	0.055252		988.5	0.0912593	0.545859	-1.30923	0.669858	-1.12992	0.726737
	1011.64	2.57792	0.51622	-2.0029	0.132753	-2.50013	0.0772646		1011.64	0.540509	0.513264	-2.92357	0.0339873	-2.72364	0.063545		1011.64	0.107219	0.58898	-1.27235	0.675	-1.10343	0.726737
	1035.32	2.13675	0.619533	-1.93288	0.143581	-2.31817	0.104417		1035.32	0.50664	0.471838	-2.83744	0.0384036	-2.62499	0.0751213		1035.32	0.122471	0.609224	-1.24112	0.675	-1.08119	0.726737
	1059.56	1.81903	0.719876	-1.82046	0.163227	-2.10563	0.139309		1059.56	0.483216	0.441227	-2.71795	0.0482982	-2.50183	0.085601		1059.56	0.138436	0.609224	-1.20828	0.683619	-1.05739	0.726737
	1084.37	1.63335	0.791865	-1.6675	0.189062	-1.88088	0.175591		1084.37	0.473372	0.426952	-2.56268	0.0630523	-2.35381	0.100143		1084.37	0.15171	0.609224	-1.18403	0.693189	-1.04	0.726737
	1109.75	1.54402	0.822023	-1.47772	0.23657	-1.6447	0.21839		1109.75	0.483861	0.441227	-2.37956	0.0824679	-2.19066	0.118844		1109.75	0.16628	0.609224	-1.17067	0.693189	-1.03233	0.726737
	1135.73	1.49184	0.836011	-1.30943	0.280973	-1.44543	0.264411		1135.73	0.503404	0.469426	-2.21838	0.100143	-2.05087	0.139169		1135.73	0.181335	0.6105	-1.15851	0.693189	-1.02566	0.726737
	1162.32	1.49344	0.836011	-1.16383	0.332488	-1.28504	0.309414		1162.32	0.532694	0.503295	-2.07219	0.120061	-1.92743	0.155467		1162.32	0.193987	0.641885	-1.14696	0.693189	-1.01873	0.726737
	1189.53	1.50707	0.834195	-1.02463	0.38664	-1.13381	0.35962		1189.53	0.569762	0.549873	-1.9333	0.1432	-1.81153	0.176748		1189.53	0.208408	0.669574	-1.1444	0.693189	-1.02013	0.726737
	1217.38	1.53668	0.823537	-0.925091	0.425936	-1.02845	0.398646		1217.38	0.603792	0.595505	-1.82899	0.158341	-1.7249	0.195585		1217.38	0.219913	0.669858	-1.14141	0.693189	-1.02034	0.726737
	1245.88	1.56981	0.814329	-0.829124	0.471131	-0.926467	0.441026		1245.88	0.640244	0.630329	-1.7339	0.180178	-1.64606	0.217157		1245.88	0.231876	0.675	-1.1521	0.693189	-1.03285	0.726737
	1275.05	1.58494	0.811769	-0.774469	0.499509	-0.867372	0.464281		1275.05	0.655525	0.643418	-1.67872	0.195116	-1.59795	0.229671		1275.05	0.237507	0.675	-1.15816	0.693189	-1.03966	0.726737
	1304.9	1.5694	0.814329	-0.745731	0.513986	-0.833231	0.48141		1304.9	0.656142	0.643418	-1.65278	0.200525	-1.57343	0.23504		1304.9	0.241015	0.675496	-1.16457	0.693189	-1.04628	0.726737
	1335.45	1.54767	0.821538	-0.757343	0.508389	-0.843397	0.476838		1335.45	0.642157	0.630329	-1.66352	0.196672	-1.57978	0.234835		1335.45	0.238079	0.675	-1.16104	0.693189	-1.04239	0.726737
	1366.72	1.48962	0.836011	-0.802465	0.484853	-0.885497	0.459158		1366.72	0.609092	0.599823	-1.71169	0.184812	-1.61585	0.224443		1366.72	0.233025	0.675	-1.15649	0.693189	-1.03707	0.726737
	1398.71	1.46822	0.845597	-0.885345	0.445983	-0.973555	0.419711		1398.71	0.575083	0.558525	-1.79067	0.168017	-1.67962	0.207707		1398.71	0.219178	0.669858	-1.14137	0.693189	-1.02012	0.726737
	1431.46	1.4593	0.849068	-1.00615	0.394748	-1.10477	0.372047		1431.46	0.544736	0.517457	-1.89557	0.150281	-1.76744	0.185352		1431.46	0.202514	0.660714	-1.11311	0.705362	-0.990793	0.733925
	1464.97	1.51646	0.831683	-1.14557	0.340141	-1.26954	0.315057		1464.97	0.526771	0.493648	-2.00553	0.130775	-1.86316	0.168017		1464.97	0.180953	0.6105	-1.07524	0.709136	-0.951843	0.750695
	1499.27	1.648	0.78711	-1.27105	0.294568	-1.43672	0.264411		1499.27	0.522013	0.489926	-2.09247	0.116239	-1.94203	0.154411		1499.27	0.158249	0.609224	-1.0337	0.726737	-0.909577	0.762064
	1534.37	1.9211	0.684516	-1.35561	0.2685	-1.58764	0.225717		1534.37	0.541539	0.513264	-2.14408	0.109935	-1.99787	0.145786		1534.37	0.13525	0.609224	-0.99729	0.726737	-0.871969	0.775841
	1570.29	2.35609	0.565206	-1.39189	0.257485	-1.70501	0.196425		1570.29	0.583031	0.56949	-2.15796	0.109041	-2.02721	0.140025		1570.29	0.115127	0.609224	-0.97115	0.726737	-0.844195	0.785328
	1607.05	2.96681	0.454472	-1.36948	0.264411	-1.75827	0.182315		1607.05	0.64304	0.630329	-2.12471	0.112138	-2.01807	0.140025		1607.05	0.0979548	0.559879	-0.956538	0.726737	-0.82723	0.785328
	1644.68	3.75783	0.366466	-1.3198	0.279134	-1.77004	0.177311		1644.68	0.713029	0.711732	-2.06791	0.120061	-1.98749	0.143267		1644.68	0.0839329	0.532942	-0.949753	0.726737	-0.817811	0.785328
	1683.18	4.71822	0.29632	-1.2637	0.29632	-1.75936	0.177311		1683.18	0.795121	0.806052	-2.01217	0.130414	-1.95858	0.146833		1683.18	0.0738506	0.49062	-0.950896	0.726737	-0.816186	0.785328
	1722.59	5.73757	0.247523	-1.20529	0.317376	-1.72653	0.181217		1722.59	0.887704	0.889082	-1.95607	0.139253	-1.92876	0.150751		1722.59	0.0672075	0.465864	-0.95641	0.726737	-0.819164	0.785328
	1762.91	6.82547	0.214496	-1.15575	0.33672	-1.6933	0.186503		1762.91	0.992119	0.962335	-1.90535	0.148267	-1.90357	0.154146		1762.91	0.0625945	0.455637	-0.957448	0.726737	-0.818821	0.785328
	1804.19	7.93018	0.186503	-1.12282	0.347326	-1.67405	0.189062		1804.19	1.10249	0.963122	-1.85362	0.155467	-1.87507	0.155467		1804.19	0.0591199	0.438356	-0.935265	0.726737	-0.798938	0.785328
	1846.42	9.7566	0.157459	-1.11499	0.348622	-1.69813	0.185569		1846.42	1.22514	0.900178	-1.81684	0.161283	-1.86071	0.156811		1846.42	0.0523758	0.412585	-0.890203	0.746244	-0.758743	0.79836
	1889.65	12.7116	0.122714	-1.12452	0.34689	-1.75206	0.176734		1889.65	1.34045	0.833213	-1.78619	0.16872	-1.8485	0.157767		1889.65	0.0423208	0.360868	-0.823078	0.762064	-0.699149	0.807495
	1933.89	18.2724	0.0803244	-1.16874	0.330752	-1.86576	0.157264		1933.89	1.46993	0.760336	-1.78001	0.16957	-1.86163	0.155467		1933.89	0.0311677	0.326062	-0.724639	0.785328	-0.613162	0.809055
	1979.17	28.3134	0.0573407	-1.23551	0.307041	-2.01396	0.134151		1979.17	1.6018	0.689383	-1.78537	0.168875	-1.88536	0.153152		1979.17	0.020824	0.23532	-0.597563	0.809055	-0.503787	0.809055
	2025.5	43.4432	0.0395891	-1.34748	0.271199	-2.22707	0.102636		2025.5	1.67718	0.657915	-1.83101	0.158147	-1.94342	0.142527		2025.5	0.0136751	0.143795	-0.454311	0.809055	-0.382028	0.836471
	2072.92	65.0579	0.0252572	-1.4779	0.23657	-2.46433	0.0732901		2072.92	1.7324	0.634903	-1.88861	0.150751	-2.0117	0.130775		2072.92	0.00909807	0.103165	-0.292823	0.857397	-0.245822	0.884462
	2121.45	98.976	0.0160026	-1.63129	0.199412	-2.73704	0.0596667		2121.45	1.78979	0.618052	-1.97147	0.136729	-2.10741	0.115832		2121.45	0.00615003	0.0685821	-0.12679	0.936369	-0.106323	0.95017
	2171.12	151.382	0.0102224	-1.79398	0.16753	-3.02262	0.045221		2171.12	1.85598	0.597485	-2.06293	0.120288	-2.21382	0.100479		2171.12	0.00411204	0.0444925	0.0463752	0.978099	0.0388599	0.979056
	2221.95	265.462	0.00555714	-1.95073	0.14152	-3.29798	0.0336377		2221.95	1.9057	0.579324	-2.14466	0.109935	-2.30802	0.0899282		2221.95	0.00239553	0.0231586	0.228322	0.884462	0.191199	0.910756
	2273.97	692.241	0.00335625	-2.10126	0.116839	-3.56251	0.0237021		2273.97	1.88661	0.587415	-2.20965	0.100479	-2.37541	0.0836848		2273.97	0.00096752	0.0147075	0.414504	0.813193	0.346924	0.845601
	2327.2	3729.05	0.002327	-2.25229	0.0924955	-3.82407	0.0174134		2327.2	1.79929	0.614482	-2.25517	0.0961605	-2.41205	0.0806906		2327.2	0.000173659	0.00463425	0.612215	0.807495	0.512249	0.809055
	2381.69	1570.64	0.00335625	-2.4184	0.0720649	-4.10425	0.0127311		2381.69	1.60931	0.687795	-2.28986	0.0918014	-2.41936	0.0806906		2381.69	0.000390123	0.00768675	0.798974	0.775841	0.668568	0.807495
	2437.44	359.004	0.00370786	-2.62759	0.0607262	-4.4476	0.00878068		2437.44	1.34331	0.833043	-2.32799	0.0883537	-2.40979	0.0824679		2437.44	0.00149732	0.019425	0.972524	0.726737	0.814128	0.785328
	2494.51	195.055	0.00828514	-2.88637	0.045221	-4.8718	0.00503437		2494.51	1.10591	0.962335	-2.40039	0.0808297	-2.42904	0.0824679		2494.51	0.00236133	0.0231586	1.11592	0.705362	0.934475	0.762064
	2552.91	161.638	0.00948037	-3.20169	0.0307998	-5.39712	0.00335625		2552.91	0.932549	0.928894	-2.53461	0.0655674	-2.5138	0.0769216		2552.91	0.00249847	0.0231586	1.22627	0.675496	1.02693	0.745101
	2612.68	207.326	0.00791875	-3.5505	0.0183303	-5.99496	0.00335625		2612.68	0.922185	0.921961	-2.85373	0.0379829	-2.82656	0.0469875		2612.68	0.0020016	0.0228938	1.29267	0.673212	1.08233	0.726737
	2673.84	532.269	0.00335625	-3.84719	0.0123266	-6.51914	0.00335625		2673.84	1.03265	0.992532	-3.28631	0.018616	-3.29879	0.0220595		2673.84	0.000875958	0.0147075	1.27772	0.675	1.06937	0.726777
	2736.44	365.331	0.00366373	-4.11687	0.00878068	-6.96885	0.0032041		2736.44	1.22241	0.90021	-3.7957	0.00695459	-3.88635	0.00718887		2736.44	0.00143331	0.019425	1.17406	0.693189	0.982819	0.756594
	2800.5	81.6737	0.0200615	-4.1495	0.00862225	-6.94456	0.0031146		2800.5	1.64163	0.673647	-4.27629	0.00269434	-4.52811	0.00188192		2800.5	0.00767304	0.0849844	0.832546	0.762064	0.698548	0.807495
	2866.07	29.3216	0.0558728	-4.05282	0.00943192	-6.61523	0.0031146		2866.07	2.19256	0.489926	-4.66299	0.00127599	-5.09177	0.000620906		2866.07	0.0265316	0.306278	0.309092	0.848402	0.261115	0.878715
	2933.17	16.3261	0.0924955	-3.67571	0.0155564	-5.82822	0.00335625		2933.17	2.4869	0.420195	-4.66651	0.00127599	-5.1595	0.000555095		2933.17	0.0569819	0.438356	-0.393126	0.817634	-0.335586	0.847536
	3001.84	9.84341	0.157238	-3.17771	0.0319999	-4.84371	0.00335625		3001.84	2.19305	0.489926	-4.38695	0.00221033	-4.79046	0.00104331		3001.84	0.107391	0.58898	-1.10593	0.706348	-0.959155	0.754014
	3072.11	7.16137	0.204867	-2.57115	0.0607262	-3.78891	0.0134834		3072.11	1.83553	0.601928	-3.84488	0.00634636	-4.1212	0.00386822		3072.11	0.163175	0.609224	-1.63346	0.609224	-1.43923	0.675
	3144.04	5.32654	0.265101	-1.94172	0.142815	-2.75257	0.0540122		3144.04	1.50988	0.742022	-3.23504	0.020157	-3.39366	0.0166429		3144.04	0.234331	0.675	-2.04067	0.584279	-1.83051	0.609224
	3217.64	4.04709	0.343531	-1.31059	0.280973	-1.78011	0.174439		3217.64	1.32294	0.84057	-2.56956	0.0624983	-2.65517	0.0573823		3217.64	0.314511	0.726737	-2.18998	0.54192	-1.9995	0.609224
	3292.97	3.26313	0.417279	-0.653916	0.568397	-0.854932	0.461887		3292.97	1.22006	0.90021	-1.842	0.156811	-1.88557	0.154196		3292.97	0.391501	0.762064	-2.20925	0.53787	-2.04744	0.609224
	3370.06	2.97694	0.453165	-0.0562908	0.956	-0.0723193	0.947529		3370.06	1.23874	0.889082	-1.12423	0.420195	-1.15286	0.413552		3370.06	0.429368	0.785328	-2.10372	0.551173	-1.96279	0.609224
	3448.96	3.01245	0.448446	0.473146	0.684516	0.60927	0.599542		3448.96	1.33567	0.834542	-0.448965	0.760336	-0.464436	0.752728		3448.96	0.438431	0.785328	-1.98386	0.58898	-1.85384	0.609224
	3529.71	3.21953	0.419711	0.929041	0.424551	1.21158	0.320427		3529.71	1.47082	0.760336	0.150415	0.930519	0.157323	0.928894		3529.71	0.432687	0.785328	-1.90504	0.609224	-1.77844	0.609224
	3612.34	3.50964	0.392058	1.30534	0.280973	1.72956	0.185569		3612.34	1.67242	0.658866	0.700007	0.618052	0.742752	0.601692		3612.34	0.420933	0.785328	-1.76859	0.609224	-1.6477	0.609224
	3696.91	3.70937	0.371676	1.55716	0.216924	2.08362	0.125165		3696.91	1.93012	0.573677	1.13885	0.415791	1.22725	0.374798		3696.91	0.419469	0.785328	-1.55908	0.609224	-1.45214	0.669574
	3783.46	3.7936	0.363657	1.81009	0.164986	2.43158	0.0766818		3783.46	2.17468	0.494613	1.58101	0.222495	1.72495	0.183108		3783.46	0.425933	0.785328	-1.34327	0.669574	-1.25254	0.693189
	3872.04	3.52472	0.390545	2.07695	0.120669	2.75405	0.0588		3872.04	2.36749	0.450688	1.99706	0.131847	2.19748	0.101959		3872.04	0.522561	0.809055	-1.24247	0.675	-1.17681	0.702685
	3962.69	3.25776	0.417538	2.25228	0.0924955	2.94373	0.0486969		3962.69	2.67733	0.377853	2.3465	0.085601	2.61262	0.0576665		3962.69	0.684026	0.824978	-1.07791	0.709136	-1.0436	0.726737
	4055.46	3.46583	0.395684	2.37304	0.0766818	3.13711	0.0395891		4055.46	3.00461	0.304311	2.62228	0.0570948	2.95046	0.0330975		4055.46	0.666735	0.817634	-0.875806	0.750695	-0.846116	0.762064
	4150.4	4.92136	0.282907	2.47986	0.0649559	3.47478	0.022391		4150.4	4.02799	0.180178	2.84796	0.0379829	3.28236	0.0192688		4150.4	0.583051	0.809055	-0.842354	0.762064	-0.804865	0.785328
	4247.57	11.3462	0.137386	2.32685	0.0825638	3.59214	0.0174134		4247.57	6.12766	0.0958083	2.6795	0.0515017	3.17536	0.0248597		4247.57	0.323507	0.726737	-1.01506	0.726737	-0.928479	0.750695
	4347.01	29.0963	0.056169	2.14805	0.108034	3.50513	0.0221635		4347.01	6.90303	0.079769	2.43525	0.0775348	2.90491	0.0379829		4347.01	0.115565	0.609224	-1.10622	0.706348	-0.961728	0.752692
	4448.78	80.0316	0.0204763	1.86642	0.156671	3.1227	0.0395891		4448.78	6.33041	0.0896324	2.00498	0.130775	2.38042	0.085601		4448.78	0.0365151	0.353812	-1.24931	0.675	-1.05909	0.726737
	4552.94	162.487	0.00948037	1.6094	0.204867	2.71308	0.0607262		4552.94	4.86273	0.136729	1.59674	0.218156	1.86518	0.155467		4552.94	0.0132905	0.143795	-1.25133	0.675	-1.05209	0.729414
	4659.53	143.341	0.0108032	1.4555	0.242008	2.45124	0.0766487		4659.53	3.50168	0.229647	1.2438	0.364844	1.41782	0.28297		4659.53	0.0116841	0.125707	-1.4363	0.638892	-1.2069	0.726737
	4768.61	30.215	0.0540122	1.22798	0.308871	2.00662	0.135135		4768.61	2.44906	0.428221	0.844896	0.549873	0.932769	0.505884		4768.61	0.0397069	0.360868	-1.39961	0.654797	-1.18781	0.726737
	4880.25	12.0355	0.129441	1.11829	0.348192	1.73484	0.179		4880.25	1.83786	0.601928	0.635674	0.647309	0.68145	0.6292		4880.25	0.076353	0.49062	-1.31271	0.669858	-1.12764	0.726737
	4994.51	4.96165	0.280973	0.894194	0.441229	1.25448	0.302063		4994.51	1.35707	0.82345	0.376694	0.805767	0.390388	0.802072		4994.51	0.13492	0.609224	-1.07637	0.709136	-0.941022	0.757203
	5111.43	3.45073	0.395684	0.530479	0.647181	0.700727	0.543535		5111.43	1.08294	0.978046	-0.0227676	0.991229	-0.0229826	0.991229		5111.43	0.149835	0.609224	-0.923092	0.726931	-0.810386	0.785328
	5231.1	3.30421	0.414157	-0.0872317	0.938994	-0.114313	0.919562		5231.1	0.979392	0.962335	-0.592106	0.673647	-0.590652	0.675735		5231.1	0.129433	0.609224	-0.695729	0.795062	-0.607296	0.809055
	5353.57	4.119	0.338435	-0.586541	0.610032	-0.79902	0.488283		5353.57	0.969285	0.961046	-1.05196	0.45586	-1.04809	0.45945		5353.57	0.0955387	0.551173	-0.566625	0.809055	-0.489665	0.809055
	5478.9	5.02391	0.27977	-0.998696	0.395684	-1.4037	0.256766		5478.9	1.05788	0.994432	-1.40068	0.29014	-1.41001	0.290875		5478.9	0.0816159	0.518961	-0.41894	0.813193	-0.360477	0.842313
	5607.17	5.55485	0.256044	-1.1761	0.329007	-1.67719	0.189062		5607.17	1.11024	0.962335	-1.53267	0.235955	-1.55168	0.23504		5607.17	0.0758563	0.49062	-0.323521	0.844751	-0.277867	0.870804
	5738.44	6.94085	0.212338	-1.41212	0.251806	-2.07315	0.121651		5738.44	1.10441	0.962335	-1.71422	0.184812	-1.73441	0.184812		5738.44	0.0583367	0.438356	-0.221319	0.88609	-0.18901	0.910756
	5872.79	7.88353	0.186503	-1.6848	0.186503	-2.51029	0.0633323		5872.79	1.04503	0.99913	-1.88664	0.150788	-1.89647	0.154171		5872.79	0.0473307	0.387367	-0.073059	0.965884	-0.0621645	0.973391
	6010.28	9.16718	0.165487	-1.98914	0.134645	-3.01116	0.0395891		6010.28	0.986436	0.962335	-2.10395	0.115713	-2.10056	0.120288		6010.28	0.0379199	0.353812	0.0428695	0.978579	0.0363598	0.979844
	6150.99	10.8491	0.143264	-2.22848	0.0962671	-3.42703	0.0221635		6150.99	0.935334	0.930519	-2.25123	0.0962125	-2.23353	0.104338		6150.99	0.0301532	0.326062	0.146597	0.925974	0.124	0.941113
	6294.99	9.96871	0.156083	-2.49529	0.0633991	-3.80803	0.0130073		6294.99	0.833274	0.84057	-2.43759	0.0773742	-2.38573	0.0889812		6294.99	0.0293053	0.326062	0.191382	0.904708	0.161834	0.924137
	6442.36	7.88546	0.186503	-2.81434	0.0486969	-4.19338	0.00824957		6442.36	0.757059	0.761515	-2.64163	0.055252	-2.5566	0.0752967		6442.36	0.0341712	0.340929	0.285394	0.857986	0.241743	0.884795
	6593.19	6.86714	0.21358	-2.88492	0.045221	-4.22988	0.008055		6593.19	0.642076	0.630329	-2.55158	0.063545	-2.42309	0.0889812		6593.19	0.0335708	0.340929	0.345231	0.837566	0.292366	0.864829
	6747.54	7.46494	0.196848	-2.79003	0.0497945	-4.13146	0.00878068		6747.54	0.649024	0.63651	-2.47658	0.0731736	-2.35474	0.0961605		6747.54	0.0310511	0.326062	0.327123	0.843294	0.276787	0.871008
	6905.51	6.87332	0.21358	-2.77023	0.0511275	-4.06217	0.00944848		6905.51	0.589074	0.575744	-2.35943	0.0851606	-2.21902	0.112138		6905.51	0.030756	0.326062	0.364843	0.828789	0.308671	0.857986
	7067.18	7.47806	0.196848	-2.6632	0.0588	-3.94445	0.0108032		7067.18	0.675157	0.668534	-2.31786	0.0889812	-2.21378	0.111513		7067.18	0.0325533	0.338045	0.403279	0.817634	0.341405	0.846068
	7232.63	6.97894	0.211405	-2.56886	0.0607262	-3.77386	0.0135964		7232.63	0.690541	0.685507	-2.23026	0.099063	-2.13563	0.120288		7232.63	0.035981	0.353812	0.419755	0.813193	0.355776	0.843294
	7401.96	5.85493	0.244476	-2.80706	0.0487583	-4.03213	0.0101506		7401.96	0.611839	0.601692	-2.34979	0.085601	-2.21935	0.111951		7401.96	0.0384938	0.353812	0.467813	0.809055	0.396854	0.828789
	7575.25	6.1235	0.23657	-2.73823	0.0533841	-3.95688	0.0109273		7575.25	0.629629	0.618052	-2.26268	0.0960014	-2.14398	0.120288		7575.25	0.038141	0.353812	0.515647	0.809055	0.437379	0.817634
	7752.6	5.73567	0.247523	-2.88998	0.045221	-4.1396	0.00904421		7752.6	0.642408	0.630329	-2.41173	0.0801238	-2.29042	0.101959		7752.6	0.0420216	0.360868	0.542643	0.809055	0.460891	0.813193
	7934.1	5.99107	0.240426	-2.74078	0.0533822	-3.9491	0.0110486		7934.1	0.718616	0.719436	-2.31865	0.0889812	-2.23049	0.109268		7934.1	0.0456185	0.374625	0.580786	0.809055	0.493893	0.809055
	8119.84	5.94016	0.242008	-2.55823	0.0607262	-3.68186	0.0160015		8119.84	0.806216	0.818328	-2.21444	0.100417	-2.15896	0.115832		8119.84	0.0520549	0.412585	0.582549	0.809055	0.496467	0.809055
	8309.94	5.83574	0.244476	-2.56703	0.0607262	-3.6857	0.0160015		8309.94	0.866936	0.870135	-2.23303	0.0990248	-2.19573	0.110383		8309.94	0.0582131	0.438356	0.640619	0.807495	0.547077	0.809055
	8504.49	5.05371	0.278494	-2.47784	0.0649559	-3.48573	0.0221635		8504.49	0.827009	0.834542	-2.09688	0.115832	-2.05045	0.131733		8504.49	0.0652425	0.461344	0.669935	0.803198	0.573433	0.809055
	8703.59	3.88748	0.355152	-2.50488	0.0633323	-3.37914	0.0277897		8703.59	0.722122	0.722884	-2.05015	0.122162	-1.9733	0.145786		8703.59	0.075072	0.49062	0.66986	0.803198	0.575188	0.809055
	8907.35	4.5564	0.307041	-2.21661	0.0980514	-3.0693	0.0395891		8907.35	0.857438	0.865404	-1.83675	0.157755	-1.80373	0.172019		8907.35	0.0767258	0.49062	0.694062	0.795062	0.596284	0.809055
	9115.89	5.23547	0.270529	-2.08415	0.119937	-2.94714	0.0451229		9115.89	0.956525	0.949676	-1.70534	0.185352	-1.69641	0.195585		9115.89	0.0758781	0.49062	0.766695	0.785328	0.658506	0.807495
	9329.3	5.15844	0.27387	-2.15612	0.106976	-3.04233	0.0396913		9329.3	0.809871	0.821344	-1.64774	0.201587	-1.60731	0.223472		9329.3	0.0651206	0.461344	0.814153	0.765975	0.696849	0.807495
	9547.72	5.14895	0.27387	-2.07702	0.120669	-2.92992	0.045221		9547.72	0.784735	0.800483	-1.53904	0.234835	-1.49575	0.260413		9547.72	0.0631235	0.455637	0.823438	0.762064	0.704336	0.807495
	9771.24	6.09194	0.236742	-1.94329	0.142815	-2.80624	0.0497945		9771.24	0.78954	0.804197	-1.35816	0.30663	-1.3209	0.335823		9771.24	0.0538766	0.421389	0.880759	0.750695	0.751069	0.801619
	Frequency First Maximum	0.484589	0.397168	0.664243	0.563089	0.555626	0.64803		Frequency First Maximum	0.28137	0.869478	1.55203	0.677813	1.35704	0.685507		Frequency First Maximum	13.7911	0.669858	-1.22411	0.824978	-1.41611	0.813193
	Magnitude First Maximum	68.7406	0.0237021	-1.42704	0.247523	-2.38182	0.0825638		Magnitude First Maximum	0.753726	0.752728	-2.4349	0.0812456	-2.35531	0.0990248		Magnitude First Maximum	0.00780099	0.0567808	-1.38026	0.641885	-1.15816	0.726737
	Frequency First Minimum	3.84909	0.359218	1.84654	0.158569	2.48677	0.0709774		Frequency First Minimum	2.76987	0.699165	-0.20281	0.493648	-0.226524	0.473654		Frequency First Minimum	3.33333	0.785328	-3.9036	0.242663	-4.27618	0.205373
	Magnitude First Minimum	4.41745	0.315583	-1.89176	0.151031	-2.60664	0.0607262		Magnitude First Minimum	0.954	0.999527	-2.01634	0.0961605	-2.00516	0.099345		Magnitude First Minimum	0.0907635	0.545859	-0.232654	0.884201	-0.200759	0.904708
	Frequency Second Maximum	8.09256	0.185058	10.9287	1.70766e-05	16.3302	2.69574e-07		Frequency Second Maximum	50.006	0.886247	0.61274	4.91892e-06	0.76944	6.79305e-06		Frequency Second Maximum	0.916667	0.920819	-5.70911	0.0849844	-5.66667	0.109611
	Magnitude Second Maximum	175.249	0.00904421	-2.13046	0.111191	-3.59341	0.022391		Magnitude Second Maximum	5.26225	0.136729	-2.83184	0.0379829	-3.32507	0.0186133		Magnitude Second Maximum	0.00967235	0.10545	-0.39144	0.817674	-0.32868	0.851469
																	Frequency Second Minimum	0.901099	0.995	0.0817042	0.912208	0.0809776	0.912208
																	Magnitude Second Minimum	0.0733081	0.49062	-0.989333	0.726737	-0.849031	0.776545
																	Frequency Third Maximum	0.0921053	0.550534	1.90689	0.609224	1.64615	0.675
																	Magnitude Third Maximum	0.063502	0.438356	-0.176651	0.936369	-0.151119	0.95017
	Slope 1	0.28621	0.186503	1.93273	0.143581	1.44237	0.29632		Slope 1	0.506746	0.277353	1.38553	0.173767	1.28182	0.240109		Slope 1	1.26862	0.858618	-1.07128	0.807495	-1.09318	0.807495
	Slope 2	2.6913	0.496117	0.851996	0.461572	1.0729	0.373617		Slope 2	1.49063	0.528012	2.27296	0.435284	2.38096	0.473992		Slope 2	0.308202	0.495118	1.45137	0.85467	1.3234	0.87975
	Slope 3	3.96371	0.348192	-1.32783	0.277205	-1.79721	0.171943		Slope 3	2.20098	0.0236299	-1.61516	0.109935	-1.76437	0.199457		Slope 3	0.170838	0.185804	3.59482	0.610453	3.17385	0.711178
	Slope 4	1.58113	0.812278	0.955047	0.416759	1.069	0.385109		Slope 4	5.47944	0.420195	4.81423	0.171337	5.66715	0.139169		Slope 4	0.146115	0.53787	1.66772	0.709136	1.46259	0.693189
																	Slope 5	0.0492277	0.0228938	1.15089	0.843294	0.979893	0.872568
																	Slope 6	0.109602	0.787723	1.26441	0.360868	1.09732	0.49062

## Sheet: c.) Comparison w.o. correction
Comparison humans vs. chimpanzees	test for equal variance		Student's t-test		Welch t-test			Comparison humans vs. bonobos	test for equal variance		Student's t-test		Welch t-test			Comparison humans vs. panins	test for equal variance		Student's t-test		Welch t-test			Comparisons chimpanzees vs. bonobos	test for equal variance		Student's t-test		Welch t-test
Frequency	F	p-value	t	p-value	wt	p-value		Frequency	F	p-value	t	p-value	wt	p-value		Frequency	F	p-value	t	p-value	wt	p-value		Frequency	F	p-value	t	p-value	wt	p-value
200.22	0.344689	0.175751	-4.69328	0.00042029	-3.6382	0.0242294		200.22	3.31932	0.507268	-6.12964	5.10122e-05	-8.57953	0.000111451		200.22	0.619952	0.480393	-6.50242	7.29062e-06	-6.15056	8.20344e-05		200.22	9.62991	0.19106	-0.447151	0.67347	-0.512738	0.636637
204.91	0.318195	0.147531	-4.89825	0.000291004	-3.73427	0.023017		204.91	3.14085	0.531138	-6.44197	3.19799e-05	-8.89949	0.000110933		204.91	0.5759	0.420194	-6.75754	4.6015e-06	-6.33945	7.20671e-05		204.91	9.87081	0.186764	-0.41908	0.692552	-0.480884	0.657217
209.7	0.339749	0.170391	-4.87094	0.000305514	-3.76444	0.0219205		209.7	3.47508	0.488111	-6.3122	3.87649e-05	-8.92944	7.40141e-05		209.7	0.61648	0.475651	-6.72339	4.8913e-06	-6.35556	6.25869e-05		209.7	10.2284	0.180732	-0.416994	0.693981	-0.478958	0.65863
214.61	0.346709	0.177955	-4.83711	0.000324546	-3.75434	0.0219342		214.61	3.66256	0.466875	-6.24374	4.29459e-05	-8.93852	5.99159e-05		214.61	0.630582	0.494902	-6.68031	5.28438e-06	-6.33096	6.21637e-05		214.61	10.5638	0.175417	-0.414539	0.695664	-0.476549	0.660338
219.64	0.341665	0.172465	-4.84653	0.000319125	-3.75001	0.0221364		219.64	3.73712	0.458931	-6.24704	4.27332e-05	-8.98359	5.36225e-05		219.64	0.624627	0.486776	-6.68428	5.24679e-06	-6.32794	6.34808e-05		219.64	10.938	0.169845	-0.394542	0.709448	-0.453971	0.675232
224.78	0.320636	0.150073	-4.88543	0.000297722	-3.73036	0.0230286		224.78	4.11919	0.422107	-6.36213	3.59887e-05	-9.34466	2.7923e-05		224.78	0.593671	0.444472	-6.73258	4.81149e-06	-6.33742	6.85416e-05		224.78	12.8469	0.146158	-0.366689	0.728858	-0.42355	0.695976
230.04	0.317964	0.147291	-4.8549	0.000314386	-3.70067	0.0236688		230.04	4.88676	0.363452	-6.40997	3.35264e-05	-9.74809	9.99611e-06		230.04	0.591109	0.440971	-6.72152	4.90774e-06	-6.32395	7.03169e-05		230.04	15.3689	0.123417	-0.394305	0.709612	-0.457142	0.674455
235.43	0.29916	0.128161	-4.9644	0.000258748	-3.73759	0.0234473		235.43	5.52209	0.325928	-6.63644	2.40714e-05	-10.3275	3.74283e-06		235.43	0.561208	0.400167	-6.87009	3.76659e-06	-6.42668	6.72101e-05		235.43	18.4587	0.103657	-0.380559	0.719162	-0.442635	0.684538
240.94	0.302425	0.131423	-4.87646	0.00030252	-3.67941	0.024501		240.94	6.7523	0.271592	-6.56885	2.65543e-05	-10.5817	1.29912e-06		240.94	0.568939	0.410698	-6.77598	4.45248e-06	-6.3482	7.27502e-05		240.94	22.3272	0.086346	-0.401839	0.704403	-0.468716	0.668102
246.58	0.276037	0.105871	-5.03259	0.000229376	-3.72927	0.0242268		246.58	6.57062	0.27845	-6.96671	1.50292e-05	-11.1728	8.96851e-07		246.58	0.518548	0.342522	-6.99955	2.99828e-06	-6.49163	7.09109e-05		246.58	23.8034	0.0811733	-0.422182	0.690431	-0.492864	0.652802
252.35	0.270574	0.100828	-4.9327	0.000273714	-3.64116	0.0261762		252.35	5.84581	0.309633	-6.98893	1.45677e-05	-10.9876	1.74267e-06		252.35	0.501537	0.319872	-6.89747	3.58849e-06	-6.37413	8.70317e-05		252.35	21.6052	0.089124	-0.483127	0.649418	-0.563275	0.60865
258.26	0.276053	0.105885	-4.95493	0.000263127	-3.67176	0.0253794		258.26	5.34312	0.335694	-6.92336	1.59748e-05	-10.709	3.24923e-06		258.26	0.511998	0.333771	-6.90818	3.52123e-06	-6.39814	8.15771e-05		258.26	19.3554	0.0990536	-0.460602	0.664423	-0.536139	0.624951
264.31	0.257611	0.0892384	-4.97399	0.00025439	-3.63751	0.026629		264.31	4.44922	0.394727	-7.1218	1.21055e-05	-10.6298	8.11707e-06		264.31	0.473407	0.283044	-6.94367	3.30763e-06	-6.37777	9.51436e-05		264.31	17.2711	0.110454	-0.489287	0.645346	-0.568465	0.604645
270.5	0.245519	0.0789385	-5.03421	0.000228724	-3.64875	0.0267422		270.5	3.71803	0.46094	-7.32254	9.19043e-06	-10.5182	2.0163e-05		270.5	0.446752	0.249086	-7.02689	2.85804e-06	-6.41553	9.95429e-05		270.5	15.1435	0.125157	-0.513724	0.629334	-0.595423	0.587794
276.83	0.256779	0.0885133	-4.97481	0.000254023	-3.63589	0.0266882		276.83	3.39477	0.497805	-7.17967	1.11755e-05	-10.102	3.88058e-05		276.83	0.462322	0.268797	-6.94894	3.27708e-06	-6.36685	0.000100142		276.83	13.2206	0.142274	-0.536174	0.614824	-0.619709	0.572682
283.31	0.243716	0.0774472	-5.33971	0.00013435	-3.86494	0.0226029		283.31	2.74979	0.592099	-7.54047	6.85296e-06	-10.0823	9.36346e-05		283.31	0.442045	0.243204	-7.36789	1.58611e-06	-6.71956	7.03187e-05		283.31	11.2828	0.165015	-0.453622	0.66911	-0.522359	0.631319
289.94	0.253925	0.0860444	-5.16595	0.000181548	-3.76769	0.0240955		289.94	2.59272	0.62066	-7.31687	9.26153e-06	-9.63798	0.00014762		289.94	0.453873	0.258055	-7.15565	2.28407e-06	-6.54373	8.30657e-05		289.94	10.2106	0.181023	-0.501722	0.63717	-0.576249	0.597345
296.73	0.247266	0.0803945	-5.27397	0.000150486	-3.82753	0.0231701		296.73	2.38829	0.662171	-7.46874	7.54312e-06	-9.62967	0.000198755		296.73	0.441248	0.242212	-7.28449	1.82919e-06	-6.64227	7.72825e-05		296.73	9.65879	0.190535	-0.491908	0.643618	-0.564107	0.60448
303.68	0.256988	0.0886954	-5.2727	0.000150817	-3.8542	0.0224344		303.68	2.49085	0.640684	-7.37114	8.60389e-06	-9.60924	0.000173174		303.68	0.459635	0.265369	-7.27777	1.85041e-06	-6.6641	7.03757e-05		303.68	9.69247	0.189926	-0.480951	0.650859	-0.551597	0.612238
310.79	0.263175	0.0941458	-5.12823	0.000193915	-3.76548	0.0238824		310.79	2.60884	0.617605	-7.22048	1.05656e-05	-9.52616	0.000153098		310.79	0.468373	0.276553	-7.1097	2.47366e-06	-6.52298	8.09228e-05		310.79	9.91295	0.186033	-0.514637	0.62874	-0.590603	0.588454
318.06	0.269589	0.0999285	-5.10246	0.000202867	-3.76383	0.0237386		318.06	2.67184	0.605941	-7.16703	1.13719e-05	-9.51347	0.000141263		318.06	0.478636	0.289821	-7.08208	2.5955e-06	-6.51241	7.90975e-05		318.06	9.91078	0.18607	-0.526743	0.620895	-0.604492	0.580091
325.51	0.286806	0.116069	-5.10478	0.000202044	-3.81118	0.0224116		325.51	2.89216	0.568366	-7.08609	1.27203e-05	-9.59484	0.000100191		325.51	0.508262	0.328796	-7.09351	2.54433e-06	-6.56463	6.69671e-05		325.51	10.084	0.18312	-0.541252	0.611568	-0.62144	0.570104
333.13	0.290291	0.11944	-5.02895	0.000230852	-3.76354	0.0231909		333.13	3.00367	0.551054	-7.07064	1.29966e-05	-9.66321	8.31393e-05		333.13	0.509827	0.330878	-7.02047	2.89033e-06	-6.49918	7.23075e-05		333.13	10.3471	0.178815	-0.590987	0.580232	-0.679016	0.536911
340.93	0.305925	0.134948	-5.04928	0.000222731	-3.81866	0.021792		340.93	3.16295	0.528062	-7.02325	1.38845e-05	-9.7188	6.54488e-05		340.93	0.535654	0.365517	-7.05193	2.73565e-06	-6.56323	6.12011e-05		340.93	10.339	0.178945	-0.604381	0.571964	-0.694392	0.528242
348.91	0.311246	0.140363	-5.04728	0.000223516	-3.83054	0.0214529		348.91	3.37749	0.499942	-7.02461	1.3858e-05	-9.87211	4.55216e-05		348.91	0.544689	0.377734	-7.05999	2.69742e-06	-6.58272	5.79535e-05		348.91	10.8515	0.171101	-0.619241	0.56288	-0.71237	0.518581
357.08	0.315707	0.144952	-5.02088	0.000234163	-3.8216	0.0214975		357.08	3.59343	0.474488	-7.01232	1.40982e-05	-9.99584	3.23622e-05		357.08	0.55132	0.386725	-7.03837	2.80126e-06	-6.57125	5.75463e-05		357.08	11.3822	0.163673	-0.639949	0.550374	-0.737081	0.505419
365.44	0.315258	0.144489	-4.97068	0.000255885	-3.78229	0.0222045		365.44	3.79007	0.453451	-7.01006	1.4143e-05	-10.1123	2.37975e-05		365.44	0.548744	0.38323	-6.98834	3.05781e-06	-6.52119	6.18715e-05		365.44	12.0221	0.155531	-0.665769	0.535038	-0.767835	0.489405
373.99	0.324356	0.153972	-4.9083	0.000285845	-3.75676	0.0224415		373.99	3.57534	0.476521	-6.85335	1.76381e-05	-9.75808	3.83944e-05		373.99	0.563449	0.403218	-6.89528	3.60244e-06	-6.45307	6.44844e-05		373.99	11.0229	0.16863	-0.654457	0.541721	-0.753184	0.496543
382.75	0.352766	0.184601	-4.81269	0.000339041	-3.74918	0.0218817		382.75	3.32517	0.506521	-6.58057	2.61049e-05	-9.21447	7.29658e-05		382.75	0.606706	0.462293	-6.75668	4.60852e-06	-6.37557	6.26761e-05		382.75	9.42601	0.194854	-0.656025	0.540792	-0.751787	0.49611
391.71	0.321991	0.15149	-4.75152	0.000378396	-3.63127	0.0249664		391.71	2.49415	0.640015	-6.62532	2.44621e-05	-8.63996	0.000290403		391.71	0.546002	0.379513	-6.6583	5.49775e-06	-6.20981	9.3614e-05		391.71	7.74603	0.232962	-0.655685	0.540993	-0.746791	0.497224
400.88	0.314998	0.14422	-4.73453	0.00039015	-3.60199	0.0257777		400.88	1.68622	0.858069	-6.467	3.08231e-05	-7.57038	0.00149324		400.88	0.521712	0.346759	-6.56367	6.52268e-06	-6.09138	0.000117757		400.88	5.35312	0.322862	-0.607557	0.570015	-0.682093	0.530299
410.27	0.316942	0.14623	-4.71529	0.000403915	-3.59188	0.0259444		410.27	1.15365	0.899223	-6.21643	4.47448e-05	-6.49634	0.00504444		410.27	0.50462	0.323958	-6.43823	8.1972e-06	-5.95362	0.000148663		410.27	3.63992	0.445939	-0.555453	0.60252	-0.611586	0.569395
419.87	0.326722	0.156466	-4.73143	0.000392333	-3.62685	0.0249333		419.87	0.871483	0.711866	-5.98512	6.36038e-05	-5.73508	0.0102476		419.87	0.496925	0.313775	-6.35442	9.56067e-06	-5.8665	0.000170707		419.87	2.66736	0.568806	-0.510064	0.631717	-0.550942	0.605807
429.7	0.342018	0.172848	-4.76375	0.000370165	-3.68676	0.0233252		429.7	0.715943	0.583553	-5.79768	8.50407e-05	-5.22679	0.0156591		429.7	0.496012	0.31257	-6.30237	1.05245e-05	-5.81731	0.000182769		429.7	2.09329	0.678945	-0.479359	0.651915	-0.509029	0.632403
439.76	0.358034	0.190428	-4.78852	0.000354056	-3.7422	0.0218824		439.76	0.590991	0.465668	-5.59639	0.000116809	-4.75686	0.0226096		439.76	0.490349	0.30512	-6.22738	1.20944e-05	-5.74109	0.000205726		439.76	1.65066	0.797638	-0.448362	0.672654	-0.467506	0.659977
450.06	0.389723	0.226236	-4.86957	0.000306261	-3.87638	0.0188867		450.06	0.583223	0.457906	-5.58563	0.000118825	-4.72867	0.0231176		450.06	0.516756	0.340123	-6.30901	1.03961e-05	-5.84902	0.000165079		450.06	1.49651	0.84917	-0.466315	0.6606	-0.482401	0.650311
460.59	0.4326	0.27616	-4.96501	0.000258468	-4.04582	0.015619		460.59	0.582218	0.456898	-5.56099	0.000123586	-4.70534	0.023422		460.59	0.553485	0.389665	-6.40304	8.7432e-06	-5.98066	0.000124517		460.59	1.34586	0.906253	-0.476271	0.653966	-0.488412	0.64671
471.38	0.47131	0.321966	-5.02201	0.000233695	-4.17369	0.013419		471.38	0.598096	0.472725	-5.58713	0.000118542	-4.7663	0.0223424		471.38	0.586903	0.435221	-6.48416	7.53731e-06	-6.09579	9.69085e-05		471.38	1.26901	0.938359	-0.51448	0.628842	-0.525009	0.623144
482.41	0.505911	0.36302	-4.98723	0.000248498	-4.21416	0.0124405		482.41	0.634234	0.50797	-5.59735	0.00011663	-4.86138	0.0205205		482.41	0.619368	0.479596	-6.48453	7.53225e-06	-6.13299	8.41867e-05		482.41	1.25365	0.945043	-0.576598	0.589195	-0.587796	0.583565
493.7	0.546317	0.410668	-5.02633	0.000231921	-4.32561	0.0107893		493.7	0.661582	0.533906	-5.64118	0.00010879	-4.96335	0.0189408		493.7	0.653445	0.526013	-6.55676	6.60499e-06	-6.23902	6.62635e-05		493.7	1.21098	0.964105	-0.626195	0.55866	-0.636496	0.554157
505.26	0.605645	0.479317	-5.0017	0.000242226	-4.41319	0.00930992		505.26	0.723433	0.590194	-5.66512	0.000104743	-5.12375	0.016369		505.26	0.706237	0.597043	-6.58046	6.32722e-06	-6.31756	5.16438e-05		505.26	1.19448	0.971681	-0.709823	0.509536	-0.720663	0.505468
517.09	0.669304	0.550439	-4.91021	0.000284876	-4.44022	0.00840411		517.09	0.804576	0.6591	-5.69163	0.000100448	-5.32018	0.0135878		517.09	0.755048	0.661224	-6.54173	6.78756e-06	-6.32919	4.4946e-05		517.09	1.20211	0.968165	-0.837919	0.44028	-0.851173	0.435961
529.2	0.779674	0.665967	-4.96855	0.000256852	-4.66716	0.00601005		529.2	0.892753	0.727908	-5.76576	8.9396e-05	-5.56642	0.0108878		529.2	0.835446	0.762735	-6.65913	5.4895e-06	-6.51946	2.81491e-05		529.2	1.14503	0.995088	-0.947785	0.386761	-0.958814	0.384977
541.59	0.856655	0.740207	-5.02083	0.000234182	-4.82913	0.00472447		541.59	0.944232	0.765337	-5.90423	7.20543e-05	-5.80016	0.00913208		541.59	0.864747	0.798236	-6.76106	4.57265e-06	-6.64613	2.18523e-05		541.59	1.10223	0.98375	-1.08299	0.328254	-1.09204	0.328848
554.27	0.934353	0.809843	-5.08927	0.000207616	-5.00309	0.00366102		554.27	0.96361	0.778931	-6.05715	5.69609e-05	-5.98799	0.00813527		554.27	0.872938	0.808007	-6.86354	3.81059e-06	-6.75436	1.83067e-05		554.27	1.03131	0.94671	-1.22519	0.275067	-1.22843	0.279669
567.24	1.09152	0.935351	-4.95918	0.000261151	-5.06929	0.00281372		567.24	1.02528	0.820475	-5.97568	6.45336e-05	-6.02201	0.00744229		567.24	0.92714	0.870941	-6.73336	4.80476e-06	-6.67349	1.82795e-05		567.24	0.939313	0.894613	-1.37326	0.228053	-1.36591	0.238108
580.52	1.26668	0.946225	-4.76379	0.000370135	-5.05305	0.00230727		580.52	1.06788	0.847717	-5.81879	8.22835e-05	-5.93807	0.00739217		580.52	0.974668	0.923602	-6.51644	7.10694e-06	-6.49673	2.17136e-05		580.52	0.843051	0.834578	-1.5024	0.193308	-1.48057	0.209412
594.11	1.40117	0.868285	-4.48366	0.000615433	-4.8749	0.00238258		594.11	1.08172	0.856322	-5.62002	0.000112503	-5.75802	0.00799487		594.11	0.9848	0.93452	-6.19638	1.28126e-05	-6.18518	3.47096e-05		594.11	0.772007	0.786174	-1.62323	0.165467	-1.58769	0.186237
608.02	1.4953	0.819473	-4.06799	0.00133067	-4.49301	0.00330768		608.02	1.09175	0.862488	-5.31655	0.000183323	-5.46262	0.00928529		608.02	0.978983	0.928264	-5.72271	3.14441e-05	-5.70837	7.58976e-05		608.02	0.73012	0.755834	-1.72741	0.144674	-1.68162	0.168079
622.26	1.55916	0.788751	-3.69212	0.00271048	-4.1189	0.00487931		622.26	1.11462	0.876322	-5.06698	0.000276582	-5.2395	0.0102961		622.26	0.965066	0.913154	-5.30446	7.12046e-05	-5.28223	0.000158392		622.26	0.714886	0.744448	-1.83302	0.126277	-1.78125	0.150179
636.82	1.622	0.760251	-3.32404	0.00548798	-3.74323	0.00749125		636.82	1.15308	0.898898	-4.76181	0.000462689	-4.97548	0.0116112		636.82	0.981844	0.931345	-4.89168	0.00016293	-4.88111	0.000311314		636.82	0.710901	0.741437	-1.87755	0.119251	-1.82368	0.143134
651.73	1.68137	0.734792	-3.16603	0.00743854	-3.59561	0.00878184		651.73	1.02781	0.822127	-4.59017	0.000621397	-4.62929	0.0161336		651.73	0.953246	0.900161	-4.6814	0.000250209	-4.65501	0.000480125		651.73	0.611295	0.661652	-1.85393	0.122926	-1.77827	0.155126
666.99	1.98344	0.624041	-2.88361	0.0128043	-3.40163	0.00990899		666.99	0.98537	0.793884	-4.30016	0.00103161	-4.28058	0.0208939		666.99	0.984678	0.934389	-4.34569	0.000500685	-4.33778	0.000826586		666.99	0.496798	0.558046	-1.89764	0.116214	-1.79025	0.159259
682.61	2.17898	0.565952	-2.69035	0.0185318	-3.24049	0.0116528		682.61	0.93001	0.755191	-4.09892	0.00147521	-4.00776	0.0261556		682.61	0.989075	0.939093	-4.10955	0.000819962	-4.10423	0.00126843		682.61	0.42681	0.487717	-1.89711	0.116294	-1.76924	0.167565
698.59	2.60138	0.466763	-2.55172	0.0241139	-3.19115	0.0110547		698.59	0.887711	0.724137	-3.88339	0.00217447	-3.74254	0.0323572		698.59	1.03865	0.990729	-3.92406	0.00121083	-3.94166	0.00166094		698.59	0.341247	0.394001	-1.86538	0.12113	-1.71234	0.184665
714.94	3.2645	0.359318	-2.41278	0.0313263	-3.15472	0.0101461		714.94	0.874061	0.713828	-3.6591	0.0032716	-3.50945	0.0385477		714.94	1.11938	0.930674	-3.73923	0.00178794	-3.78926	0.00211913		714.94	0.267747	0.306767	-1.83208	0.126428	-1.65605	0.202445
731.68	4.01738	0.279394	-2.30008	0.0386533	-3.12023	0.00967074		731.68	0.864782	0.70674	-3.45587	0.00475319	-3.30356	0.0451497		731.68	1.20429	0.855059	-3.57993	0.00250314	-3.65904	0.00262275		731.68	0.21526	0.241172	-1.77264	0.136483	-1.58282	0.223248
748.81	5.05215	0.209154	-2.18468	0.0478234	-3.07318	0.00966042		748.81	0.877804	0.716669	-3.29361	0.00641629	-3.1631	0.0498944		748.81	1.29017	0.785502	-3.43235	0.00341862	-3.53643	0.00323477		748.81	0.173749	0.188006	-1.75947	0.138819	-1.55462	0.234279
766.34	6.37202	0.154373	-2.06008	0.0599951	-2.99235	0.0106696		766.34	0.891849	0.727233	-3.15809	0.00825001	-3.04795	0.0542186		766.34	1.35705	0.735827	-3.28369	0.00467725	-3.40306	0.0041389		766.34	0.139963	0.144557	-1.77411	0.136225	-1.55323	0.238875
784.28	8.24571	0.109071	-1.96124	0.0716304	-2.93655	0.011589		784.28	0.891073	0.726654	-3.06136	0.00987413	-2.95378	0.0585268		784.28	1.39716	0.707797	-3.16736	0.00597355	-3.29349	0.00510896		784.28	0.108065	0.104191	-1.79783	0.132126	-1.55954	0.24185
802.64	9.89147	0.0849051	-1.90157	0.0796209	-2.89985	0.0124222		802.64	0.860708	0.703607	-2.99857	0.0110961	-2.86221	0.0640565		802.64	1.39214	0.711235	-3.0904	0.00701964	-3.21214	0.00602904		802.64	0.0870152	0.0784586	-1.78976	0.133507	-1.5426	0.248632
821.43	12.5815	0.0606442	-1.82343	0.0913057	-2.83873	0.0141277		821.43	0.83873	0.686479	-2.93396	0.0125115	-2.77813	0.0694038		821.43	1.38713	0.714689	-2.99878	0.00850109	-3.11562	0.00733331		821.43	0.0666639	0.0548171	-1.80147	0.131508	-1.54269	0.2517
840.67	14.7235	0.0485358	-1.79632	0.0957066	-2.82894	0.0145754		840.67	0.772161	0.632234	-2.9134	0.0129987	-2.68873	0.0771169		840.67	1.31629	0.765651	-2.95751	0.00926448	-3.05427	0.00842723		840.67	0.0524442	0.0393897	-1.77695	0.135727	-1.51457	0.260235
860.35	16.9989	0.0395313	-1.77818	0.098757	-2.82656	0.014841		860.35	0.708825	0.577197	-2.88641	0.013667	-2.59416	0.0858346		860.35	1.25048	0.816818	-2.92004	0.0100154	-2.99769	0.00958199		860.35	0.0416983	0.0285642	-1.73267	0.143696	-1.47147	0.271969
880.49	14.9091	0.0476778	-1.81861	0.0920754	-2.86649	0.0135905		880.49	0.610907	0.485345	-2.91017	0.013077	-2.49872	0.0969411		880.49	1.11613	0.933701	-2.93667	0.0096752	-2.97494	0.010395		880.49	0.0409753	0.0278672	-1.6537	0.159095	-1.40406	0.288686
901.1	12.1186	0.0639317	-1.84869	0.0873694	-2.86952	0.013288		901.1	0.53381	0.407423	-2.90966	0.0130894	-2.39827	0.108751		901.1	1.00719	0.958265	-2.93457	0.0097174	-2.93706	0.0115868		901.1	0.0440487	0.0308593	-1.56756	0.177769	-1.33232	0.307251
922.2	9.01991	0.0964451	-1.90077	0.079733	-2.87272	0.0130753		922.2	0.447623	0.315486	-2.94975	0.0121499	-2.30787	0.121262		922.2	0.863081	0.79624	-2.9528	0.00935588	-2.90195	0.0130867		922.2	0.0496261	0.036472	-1.49684	0.194692	-1.27462	0.322848
943.79	6.07721	0.164369	-1.99303	0.0676798	-2.87714	0.0133756		943.79	0.379412	0.240795	-3.00772	0.0109091	-2.24453	0.131145		943.79	0.74169	0.64383	-3.00443	0.00840152	-2.90079	0.0138732		943.79	0.0624319	0.0501141	-1.41993	0.214862	-1.21428	0.339371
965.88	4.32885	0.254559	-2.04851	0.0612609	-2.81344	0.0163458		965.88	0.329301	0.186415	-3.03754	0.010321	-2.18009	0.140826		965.88	0.648249	0.518956	-3.0188	0.00815325	-2.8699	0.0154225		965.88	0.0760713	0.0655553	-1.35623	0.233053	-1.16493	0.353498
988.5	3.22685	0.364285	-2.05928	0.060082	-2.68669	0.022776		988.5	0.29465	0.149994	-3.04236	0.010229	-2.12008	0.149716		988.5	0.579207	0.424709	-2.99688	0.00853491	-2.81325	0.0177447		988.5	0.091312	0.083625	-1.30822	0.247708	-1.12907	0.363745
1011.64	2.57792	0.471504	-2.0029	0.0664944	-2.50013	0.0340966		1011.64	0.277209	0.132288	-3.00249	0.0110157	-2.05962	0.158192		1011.64	0.540824	0.372502	-2.92373	0.0099389	-2.72396	0.0211977		1011.64	0.107532	0.103528	-1.27304	0.258983	-1.10413	0.370586
1035.32	2.13675	0.577736	-1.93288	0.0753317	-2.31817	0.04898		1035.32	0.26125	0.116581	-2.95404	0.0120535	-1.99625	0.167482		1035.32	0.506145	0.325981	-2.83901	0.0118473	-2.62617	0.0255805		1035.32	0.122265	0.122018	-1.24196	0.269328	-1.08186	0.376974
1059.56	1.81903	0.680715	-1.82046	0.0917784	-2.10563	0.0715322		1059.56	0.251262	0.107034	-2.86871	0.0141235	-1.91993	0.178918		1059.56	0.483231	0.295804	-2.71652	0.015247	-2.50052	0.0320705		1059.56	0.13813	0.14221	-1.20863	0.280838	-1.05761	0.384286
1084.37	1.63335	0.755276	-1.6675	0.119311	-1.88088	0.102689		1084.37	0.248033	0.103998	-2.75529	0.0174307	-1.83817	0.191751		1084.37	0.473285	0.282887	-2.56166	0.0209043	-2.35283	0.0413504		1084.37	0.151855	0.159819	-1.18431	0.289514	-1.04029	0.389486
1109.75	1.54402	0.795867	-1.47772	0.163297	-1.6447	0.146062		1109.75	0.256671	0.112175	-2.61492	0.0225955	-1.75932	0.20454		1109.75	0.483853	0.296616	-2.37968	0.0301111	-2.19077	0.0540441		1109.75	0.166235	0.17833	-1.17003	0.294719	-1.03175	0.39139
1135.73	1.49184	0.821189	-1.30943	0.213061	-1.44543	0.194368		1135.73	0.271029	0.126145	-2.48574	0.0286551	-1.6954	0.215362		1135.73	0.503571	0.322566	-2.21787	0.0413853	-2.05047	0.067867		1135.73	0.181674	0.198204	-1.15945	0.29863	-1.02658	0.391966
1162.32	1.49344	0.820398	-1.16383	0.265411	-1.28504	0.242269		1162.32	0.289521	0.144735	-2.3568	0.0362618	-1.63487	0.226126		1162.32	0.532878	0.361773	-2.07083	0.0549089	-1.92623	0.0827617		1162.32	0.193862	0.213856	-1.14618	0.303595	-1.01801	0.394247
1189.53	1.50707	0.813674	-1.02463	0.324229	-1.13381	0.2964		1189.53	0.314529	0.17072	-2.23967	0.0448234	-1.5878	0.234502		1189.53	0.569628	0.411637	-1.93215	0.0712459	-1.81041	0.0993914		1189.53	0.208703	0.232828	-1.14359	0.304572	-1.01949	0.392365
1217.38	1.53668	0.799355	-0.925091	0.371773	-1.02845	0.339605		1217.38	0.337728	0.195457	-2.14907	0.0527304	-1.55302	0.240806		1217.38	0.604374	0.459104	-1.82913	0.0860799	-1.72521	0.113574		1217.38	0.219777	0.246903	-1.14189	0.305218	-1.02073	0.390933
1245.88	1.56981	0.783804	-0.829124	0.421997	-0.926467	0.386161		1245.88	0.363804	0.223732	-2.07195	0.0604794	-1.52819	0.245022		1245.88	0.640194	0.508	-1.73318	0.102289	-1.64536	0.128635		1245.88	0.231751	0.262026	-1.1512	0.301709	-1.03201	0.385474
1275.05	1.58494	0.776857	-0.774469	0.45251	-0.867372	0.415383		1275.05	0.37606	0.237125	-2.03204	0.064895	-1.51266	0.247961		1275.05	0.655898	0.529342	-1.67895	0.112582	-1.59827	0.138511		1275.05	0.23727	0.26896	-1.1588	0.298869	-1.04018	0.381814
1304.9	1.5694	0.783995	-0.745731	0.4691	-0.833231	0.433235		1304.9	0.378645	0.239955	-2.01865	0.0664425	-1.50558	0.249475		1304.9	0.656082	0.529592	-1.65266	0.117885	-1.57329	0.144171		1304.9	0.241268	0.273966	-1.1647	0.296684	-1.04645	0.379042
1335.45	1.54767	0.794146	-0.757343	0.462351	-0.843397	0.428123		1335.45	0.368529	0.228889	-2.03108	0.0650048	-1.50343	0.250485		1335.45	0.641646	0.509976	-1.6644	0.115491	-1.58046	0.142774		1335.45	0.238119	0.270025	-1.16099	0.298055	-1.04236	0.380894
1366.72	1.48962	0.822297	-0.802465	0.436709	-0.885497	0.407204		1366.72	0.347351	0.205847	-2.07791	0.0598439	-1.51315	0.249305		1366.72	0.60926	0.465784	-1.71227	0.106156	-1.61645	0.135343		1366.72	0.233181	0.263826	-1.15574	0.30001	-1.03643	0.383618
1398.71	1.46822	0.833068	-0.885345	0.392052	-0.973555	0.365091		1398.71	0.321023	0.177594	-2.13761	0.0538202	-1.52373	0.248245		1398.71	0.575254	0.419312	-1.79056	0.0923023	-1.67957	0.122894		1398.71	0.218648	0.245471	-1.1417	0.305291	-1.02028	0.391207
1431.46	1.4593	0.837627	-1.00615	0.332703	-1.10477	0.308576		1431.46	0.295207	0.150567	-2.20116	0.0480366	-1.53465	0.247142		1431.46	0.5446	0.377613	-1.89438	0.0763958	-1.76628	0.107359		1431.46	0.202294	0.224649	-1.11268	0.31646	-0.990356	0.404651
1464.97	1.51646	0.809088	-1.14557	0.272625	-1.26954	0.247071		1464.97	0.274701	0.129786	-2.2527	0.0437836	-1.54171	0.246667		1464.97	0.526113	0.352667	-2.00546	0.0621309	-1.86285	0.0920345		1464.97	0.181146	0.197525	-1.07638	0.33093	-0.952898	0.422013
1499.27	1.648	0.748934	-1.27105	0.225986	-1.43672	0.194387		1499.27	0.261208	0.116541	-2.27095	0.0423653	-1.53458	0.248994		1499.27	0.521691	0.346731	-2.09344	0.0525949	-1.9428	0.0807501		1499.27	0.158501	0.16837	-1.03335	0.348808	-0.909332	0.442704
1534.37	1.9211	0.644608	-1.35561	0.198308	-1.58764	0.153271		1534.37	0.260127	0.115497	-2.25404	0.0436778	-1.52158	0.251989		1534.37	0.541015	0.372761	-2.14457	0.0476878	-1.99812	0.0732739		1534.37	0.135406	0.138728	-0.997312	0.3644	-0.872026	0.461311
1570.29	2.35609	0.520533	-1.39189	0.187312	-1.70501	0.124466		1570.29	0.271037	0.126153	-2.20969	0.0473065	-1.50713	0.25471		1570.29	0.583494	0.430564	-2.15802	0.0464691	-2.02745	0.0689664		1570.29	0.115036	0.112907	-0.970687	0.376286	-0.843771	0.476005
1607.05	2.96681	0.401917	-1.36948	0.194042	-1.75827	0.110439		1607.05	0.29072	0.145961	-2.13951	0.0536383	-1.48573	0.258667		1607.05	0.642968	0.511776	-2.12406	0.0496034	-2.01742	0.0691299		1607.05	0.0979907	0.0917502	-0.955587	0.383166	-0.826416	0.485586
1644.68	3.75783	0.303316	-1.3198	0.209671	-1.77004	0.104988		1644.68	0.315777	0.172037	-2.06409	0.0613263	-1.46486	0.262361		1644.68	0.71275	0.605701	-2.0695	0.0550481	-1.98893	0.0715064		1644.68	0.0840316	0.0749024	-0.949581	0.385931	-0.817688	0.490942
1683.18	4.71822	0.228293	-1.2637	0.22853	-1.75936	0.104503		1683.18	0.34779	0.206322	-1.99491	0.0692705	-1.45322	0.263576		1683.18	0.795478	0.712988	-2.01347	0.0612023	-1.95994	0.0740504		1683.18	0.0737121	0.0628286	-0.951422	0.385082	-0.816601	0.492411
1722.59	5.73757	0.177289	-1.20529	0.249573	-1.72653	0.109072		1722.59	0.385601	0.247578	-1.92952	0.0776466	-1.44648	0.263365		1722.59	0.888314	0.826167	-1.95595	0.0681627	-1.9288	0.0770834		1722.59	0.0672063	0.055426	-0.956527	0.382735	-0.819264	0.491782
1762.91	6.82547	0.140848	-1.15575	0.268585	-1.6933	0.114632		1762.91	0.428747	0.294887	-1.86631	0.0866167	-1.44207	0.262385		1762.91	0.993255	0.943547	-1.90344	0.0751316	-1.90192	0.0797617		1762.91	0.0628157	0.0505371	-0.957767	0.382167	-0.819154	0.492255
1804.19	7.93018	0.115028	-1.12282	0.281823	-1.67405	0.11809		1804.19	0.46989	0.339621	-1.79319	0.0981632	-1.42306	0.265285		1804.19	1.10205	0.94698	-1.8532	0.0823873	-1.87455	0.082803		1804.19	0.0592534	0.0466409	-0.934679	0.392861	-0.798472	0.502327
1846.42	9.7566	0.0865361	-1.11499	0.285042	-1.69813	0.11329		1846.42	0.50989	0.382346	-1.71764	0.111534	-1.39647	0.270415		1846.42	1.22441	0.838155	-1.81683	0.0880224	-1.86057	0.0840577		1846.42	0.052261	0.0391985	-0.890207	0.414132	-0.758716	0.52217
1889.65	12.7116	0.0597702	-1.12452	0.281127	-1.75206	0.10367		1889.65	0.539485	0.413313	-1.63806	0.127345	-1.35446	0.280531		1889.65	1.34035	0.747875	-1.78654	0.0929728	-1.84884	0.0852015		1889.65	0.0424403	0.0292839	-0.822233	0.448365	-0.698459	0.553361
1933.89	18.2724	0.0356378	-1.16874	0.263493	-1.86576	0.0860815		1933.89	0.567754	0.442304	-1.55989	0.144758	-1.30985	0.292071		1933.89	1.4728	0.658314	-1.77973	0.0941179	-1.86175	0.0826888		1933.89	0.0310717	0.0187948	-0.724497	0.501231	-0.613021	0.59983
1979.17	28.3134	0.0188924	-1.23551	0.238502	-2.01396	0.0676567		1979.17	0.590192	0.464872	-1.47904	0.164895	-1.25665	0.307205		1979.17	1.60246	0.58283	-1.78425	0.093356	-1.88426	0.078965		1979.17	0.020845	0.0105588	-0.597526	0.576186	-0.503759	0.663099
2025.5	43.4432	0.0100824	-1.34748	0.200842	-2.22707	0.047446		2025.5	0.594202	0.468863	-1.42575	0.179433	-1.21387	0.320648		2025.5	1.67749	0.543975	-1.83146	0.0857154	-1.94395	0.0706106		2025.5	0.0136777	0.00570106	-0.454406	0.668583	-0.382109	0.738506
2072.92	65.0579	0.00555073	-1.4779	0.163249	-2.46433	0.0318047		2072.92	0.596067	0.470715	-1.37205	0.195154	-1.16926	0.335441		2072.92	1.7343	0.516671	-1.88863	0.0772092	-2.01195	0.0621291		2072.92	0.00916211	0.00315695	-0.292437	0.781699	-0.245504	0.828685
2121.45	98.976	0.00297623	-1.63129	0.126806	-2.73704	0.0200347		2121.45	0.603806	0.478367	-1.33566	0.206442	-1.14274	0.344339		2121.45	1.78917	0.491896	-1.97142	0.0662241	-2.10727	0.0518324		2121.45	0.00610053	0.00172697	-0.127576	0.903456	-0.106981	0.92449
2171.12	151.382	0.00157987	-1.79398	0.0960954	-3.02262	0.0123652		2171.12	0.623464	0.497581	-1.30298	0.21703	-1.12574	0.349656		2171.12	1.85806	0.462856	-2.06321	0.0557097	-2.21438	0.0421267		2171.12	0.00411848	0.00096219	0.047622	0.963861	0.0399047	0.971775
2221.95	265.462	0.000682604	-1.95073	0.0729822	-3.29798	0.00782937		2221.95	0.644182	0.517479	-1.26636	0.229414	-1.10511	0.356398		2221.95	1.9057	0.444029	-2.14595	0.047561	-2.30941	0.0349662		2221.95	0.00242665	0.000436828	0.228141	0.828573	0.19105	0.866067
2273.97	692.241	0.000162541	-2.10126	0.0556853	-3.56251	0.00509653		2273.97	0.651101	0.524042	-1.21809	0.2466	-1.06648	0.370609		2273.97	1.8858	0.451773	-2.21008	0.0420165	-2.37577	0.0307191		2273.97	0.000940569	0.000105763	0.414336	0.695803	0.346781	0.761803
2327.2	3729.05	1.30182e-05	-2.25229	0.0422285	-3.82407	0.00334225		2327.2	0.644943	0.518203	-1.15345	0.271183	-1.00694	0.394222		2327.2	1.79934	0.487466	-2.25545	0.0384618	-2.41236	0.0286923		2327.2	0.000172951	8.35377e-06	0.612445	0.567023	0.512442	0.659313
2381.69	1570.64	4.76044e-05	-2.4184	0.030998	-4.10425	0.00211455		2381.69	0.604466	0.479017	-1.08209	0.300477	-0.926104	0.429533		2381.69	1.60733	0.580207	-2.2902	0.0359305	-2.41939	0.0286355		2381.69	0.000384854	2.77163e-05	0.798596	0.460757	0.66825	0.572736
2437.44	359.004	0.00043453	-2.62759	0.0208828	-4.4476	0.00119488		2437.44	0.533539	0.407141	-1.00663	0.333982	-0.829577	0.475711		2437.44	1.3427	0.74617	-2.3272	0.0334069	-2.40885	0.029971		2437.44	0.00148616	0.000209805	0.973239	0.375133	0.814723	0.50065
2494.51	195.055	0.00108205	-2.88637	0.0127367	-4.8718	0.000600433		2494.51	0.462367	0.33149	-0.9636	0.354263	-0.761088	0.511246		2494.51	1.10696	0.942328	-2.39999	0.0289196	-2.42892	0.0298564		2494.51	0.00237045	0.000421793	1.11497	0.315566	0.933678	0.448736
2552.91	161.638	0.00143262	-3.20169	0.00694498	-5.39712	0.000270251		2552.91	0.405692	0.269621	-0.976632	0.34803	-0.742757	0.522083		2552.91	0.932255	0.876722	-2.53419	0.022098	-2.51329	0.0264603		2552.91	0.00250988	0.000459409	1.22602	0.274781	1.02672	0.412155
2612.68	207.326	0.000987765	-3.5505	0.003553	-5.99496	0.000119699		2612.68	0.411508	0.276001	-1.16426	0.266942	-0.889063	0.452023		2612.68	0.922176	0.865304	-2.85363	0.0114943	-2.82647	0.0147375		2612.68	0.00198483	0.000323457	1.29371	0.252303	1.0832	0.391648
2673.84	532.269	0.000240953	-3.84719	0.00201827	-6.51914	6.4192e-05		2673.84	0.457401	0.326109	-1.48365	0.163686	-1.16814	0.341244		2673.84	1.03316	0.985139	-3.28637	0.00465097	-3.29904	0.00571135		2673.84	0.000859341	9.23796e-05	1.27759	0.257498	1.06925	0.396781
2736.44	365.331	0.000423315	-4.11687	0.00121417	-6.96885	3.57781e-05		2736.44	0.520534	0.393553	-1.89088	0.0830233	-1.54683	0.23322		2736.44	1.22191	0.840235	-3.79674	0.0015836	-3.88722	0.0016607		2736.44	0.00142483	0.000196979	1.17319	0.293561	0.982085	0.429418
2800.5	81.6737	0.00396055	-4.1495	0.00114229	-6.94456	2.89012e-05		2800.5	0.630647	0.504521	-2.37294	0.0352128	-2.05735	0.140752		2800.5	1.6424	0.561739	-4.27746	0.000577161	-4.52958	0.000389024		2800.5	0.00772155	0.00245031	0.832914	0.442848	0.698869	0.556246
2866.07	29.3216	0.0179515	-4.05282	0.00136911	-6.61523	2.89988e-05		2866.07	0.775086	0.634695	-2.86767	0.014151	-2.64963	0.0795629		2866.07	2.19434	0.348514	-4.66368	0.000259474	-5.09294	0.000111106		2866.07	0.026434	0.0148963	0.310213	0.768913	0.262054	0.816967
2933.17	16.3261	0.0418841	-3.67571	0.00279665	-5.82822	6.9518e-05		2933.17	0.927629	0.753478	-3.21125	0.00747482	-3.13734	0.0495114		2933.17	2.48726	0.276892	-4.66749	0.000257452	-5.16065	9.4978e-05		2933.17	0.0568189	0.0440174	-0.393616	0.71009	-0.335985	0.7666
3001.84	9.84341	0.0854804	-3.17771	0.00727312	-4.84371	0.000321522		3001.84	1.05791	0.841442	-3.41036	0.00516983	-3.47021	0.0353159		3001.84	2.19662	0.347871	-4.38583	0.000460596	-4.79002	0.000204448		3001.84	0.107473	0.103455	-1.10507	0.319448	-0.95843	0.426595
3072.11	7.16137	0.13205	-2.57115	0.0232429	-3.78891	0.00230094		3072.11	1.16737	0.907071	-3.35335	0.00574445	-3.51705	0.0318232		3072.11	1.83603	0.471902	-3.84479	0.00143095	-4.12122	0.000849613		3072.11	0.163009	0.174174	-1.63197	0.163613	-1.43786	0.263211
3144.04	5.32654	0.195336	-1.94172	0.0741596	-2.75257	0.0173191		3144.04	1.2457	0.949964	-3.19753	0.00766755	-3.42076	0.0328482		3144.04	1.5098	0.635624	-3.23507	0.00518123	-3.39367	0.00406066		3144.04	0.233867	0.264688	-2.04012	0.0968535	-1.82982	0.174545
3217.64	4.04709	0.276855	-1.31059	0.212679	-1.78011	0.102391		3217.64	1.27112	0.963211	-2.86682	0.0141733	-3.08582	0.043207		3217.64	1.32287	0.760739	-2.56788	0.0206426	-2.65342	0.0186543		3217.64	0.314082	0.362458	-2.19029	0.0800675	-1.9996	0.14111
3292.97	3.26313	0.359496	-0.653916	0.524565	-0.854932	0.41244		3292.97	1.27553	0.96548	-2.40863	0.0329953	-2.59535	0.0680604		3292.97	1.22035	0.841537	-1.84239	0.0840282	-1.88602	0.0803549		3292.97	0.390891	0.449425	-2.20982	0.0781219	-2.04775	0.128331
3370.06	2.97694	0.400334	-0.0562908	0.955966	-0.0723193	0.943828		3370.06	1.28126	0.968413	-1.84832	0.089338	-1.99431	0.125664		3370.06	1.23931	0.825884	-1.12465	0.277326	-1.15335	0.268105		3370.06	0.430397	0.491457	-2.10329	0.0893794	-1.96274	0.13679
3448.96	3.01245	0.394862	0.473146	0.643955	0.60927	0.556366		3448.96	1.31889	0.987282	-1.286	0.222703	-1.39978	0.241502		3448.96	1.33569	0.751282	-0.448748	0.659631	-0.464212	0.649472		3448.96	0.437814	0.499146	-1.98498	0.103914	-1.85469	0.152446
3529.71	3.21953	0.365264	0.929041	0.369798	1.21158	0.253479		3529.71	1.39455	0.976686	-0.791472	0.444032	-0.876072	0.434127		3529.71	1.4697	0.660257	0.15119	0.881715	0.15812	0.876508		3529.71	0.433152	0.494321	-1.90459	0.115184	-1.77816	0.165549
3612.34	3.50964	0.329535	1.30534	0.214407	1.72956	0.11311		3612.34	1.48088	0.938438	-0.316991	0.756698	-0.357213	0.7398		3612.34	1.67345	0.545988	0.700095	0.493923	0.742896	0.468854		3612.34	0.421946	0.482619	-1.76888	0.137145	-1.64826	0.19085
3696.91	3.70937	0.308159	1.55716	0.143436	2.08362	0.0619943		3696.91	1.55461	0.90797	0.0923951	0.927909	0.105624	0.921071		3696.91	1.92715	0.435866	1.13943	0.271296	1.22768	0.237733		3696.91	0.419103	0.479628	-1.55873	0.1798	-1.45172	0.235979
3783.46	3.7936	0.299822	1.81009	0.0934488	2.43158	0.0336671		3783.46	1.61552	0.8842	0.490686	0.632498	0.567297	0.600868		3783.46	2.17303	0.35461	1.58125	0.133385	1.72509	0.103934		3783.46	0.425854	0.486717	-1.34343	0.236879	-1.25268	0.292655
3872.04	3.52472	0.327837	2.07695	0.0581938	2.75405	0.0195617		3872.04	1.84192	0.805489	0.826197	0.424815	0.991963	0.373735		3872.04	2.36677	0.303816	1.99735	0.0630848	2.19773	0.0430739		3872.04	0.522572	0.582566	-1.2426	0.269113	-1.17693	0.312726
3962.69	3.25776	0.3602	2.25228	0.0422294	2.94373	0.0145791		3962.69	2.22744	0.698879	1.14106	0.276106	1.44406	0.210515		3962.69	2.67584	0.240644	2.34626	0.0321728	2.61222	0.0188675		3962.69	0.683735	0.720556	-1.07903	0.329854	-1.04464	0.356641
4055.46	3.46583	0.334552	2.37304	0.0337437	3.13711	0.0101099		4055.46	2.3101	0.67953	1.4086	0.184334	1.80016	0.132642		4055.46	3.00444	0.190973	2.62261	0.0184719	2.95082	0.00942744		4055.46	0.666535	0.707002	-0.875942	0.421143	-0.846227	0.446731
4150.4	4.92136	0.216321	2.47986	0.0276171	3.47478	0.00464133		4150.4	2.87474	0.571169	1.59312	0.137117	2.15393	0.0773641		4150.4	4.02635	0.101886	2.84899	0.0116052	3.28344	0.00487552		4150.4	0.584135	0.638289	-0.841541	0.438429	-0.80421	0.470162
4247.57	11.3462	0.0701243	2.32685	0.0367777	3.59214	0.00331571		4247.57	3.65982	0.467173	1.46515	0.168586	2.09715	0.0762161		4247.57	6.1327	0.0376454	2.6798	0.0164376	3.17587	0.00662318		4247.57	0.322557	0.372391	-1.01622	0.356147	-0.929362	0.421905
4347.01	29.0963	0.0181549	2.14805	0.0511385	3.50513	0.0045392		4347.01	3.36393	0.50163	1.29104	0.221009	1.81267	0.11753		4347.01	6.90991	0.0279266	2.43529	0.0269542	2.90511	0.0116168		4347.01	0.115614	0.113632	-1.10597	0.319091	-0.961533	0.424491
4448.78	80.0316	0.00408187	1.86642	0.0846981	3.1227	0.010058		4448.78	2.9236	0.563378	0.968055	0.352123	1.31428	0.238889		4448.78	6.33592	0.034718	2.00579	0.0620931	2.38149	0.0318383		4448.78	0.0365305	0.0236809	-1.24977	0.266695	-1.05948	0.39545
4552.94	162.487	0.00142146	1.6094	0.131533	2.71308	0.0212346		4552.94	2.17285	0.712262	0.660406	0.521469	0.830177	0.446222		4552.94	4.864	0.065937	1.59764	0.129682	1.86626	0.0817968		4552.94	0.0133725	0.00551503	-1.25262	0.265739	-1.0532	0.400849
4659.53	143.341	0.00171391	1.4555	0.169251	2.45124	0.0333833		4659.53	1.67681	0.861461	0.327509	0.748926	0.382767	0.721013		4659.53	3.50107	0.138558	1.24405	0.2314	1.41808	0.175692		4659.53	0.011698	0.00452903	-1.43536	0.210662	-1.20612	0.349278
4768.61	30.215	0.0171812	1.22798	0.241224	2.00662	0.068709		4768.61	1.20485	0.927995	-0.0030317	0.997631	-0.00321057	0.997615		4768.61	2.45089	0.284683	0.844812	0.410671	0.932744	0.364829		4768.61	0.0398759	0.0268156	-1.39921	0.220625	-1.18754	0.351011
4880.25	12.0355	0.0645536	1.11829	0.283682	1.73484	0.106663		4880.25	0.917563	0.74619	-0.181842	0.858742	-0.177056	0.870445		4880.25	1.83668	0.471632	0.63633	0.533559	0.682107	0.505232		4880.25	0.0762378	0.0657485	-1.31325	0.246133	-1.12807	0.365956
4994.51	4.96165	0.21407	0.894194	0.387474	1.25448	0.233679		4994.51	0.669873	0.541643	-0.332282	0.745409	-0.293478	0.789693		4994.51	1.35674	0.736045	0.376805	0.711269	0.390492	0.70189		4994.51	0.13501	0.138223	-1.07647	0.330892	-0.941136	0.431128
5111.43	3.45073	0.336311	0.530479	0.604724	0.700727	0.49891		5111.43	0.517624	0.390496	-0.575581	0.575533	-0.470064	0.674951		5111.43	1.08296	0.965297	-0.0227916	0.982098	-0.0230069	0.981986		5111.43	0.150004	0.15744	-0.923393	0.398175	-0.810689	0.488661
5231.1	3.30421	0.354198	-0.0872317	0.931817	-0.114313	0.91122		5231.1	0.427753	0.293799	-0.843839	0.415264	-0.651584	0.569781		5231.1	0.979853	0.929202	-0.591637	0.562361	-0.590217	0.565301		5231.1	0.129457	0.131143	-0.695284	0.517859	-0.606911	0.596566
5353.57	4.119	0.270865	-0.586541	0.567558	-0.79902	0.440912		5353.57	0.39327	0.25599	-1.06581	0.307486	-0.803448	0.492355		5353.57	0.969595	0.918094	-1.05146	0.308669	-1.04764	0.314229		5353.57	0.095477	0.0886794	-0.56733	0.595013	-0.490265	0.666972
5478.9	5.02391	0.210668	-0.998696	0.336169	-1.4037	0.185798		5478.9	0.409699	0.274016	-1.18735	0.258061	-0.905553	0.44478		5478.9	1.05803	0.989787	-1.4001	0.180575	-1.40945	0.181812		5478.9	0.0815497	0.0719653	-0.418719	0.6928	-0.36028	0.749735
5607.17	5.55485	0.184955	-1.1761	0.260643	-1.67719	0.118712		5607.17	0.420806	0.286194	-1.20801	0.250313	-0.928396	0.434469		5607.17	1.11038	0.939099	-1.53294	0.144825	-1.55197	0.143881		5607.17	0.0757547	0.0651881	-0.323352	0.759515	-0.277713	0.804905
5738.44	6.94085	0.137718	-1.41212	0.181402	-2.07315	0.0589283		5738.44	0.404343	0.26814	-1.25692	0.232697	-0.955019	0.423745		5738.44	1.10475	0.944415	-1.71356	0.105915	-1.7338	0.10585		5738.44	0.0582555	0.0455615	-0.221017	0.833822	-0.188747	0.866449
5872.79	7.88353	0.115955	-1.6848	0.115868	-2.51029	0.0261463		5872.79	0.373527	0.234353	-1.27401	0.226782	-0.946588	0.428391		5872.79	1.04511	0.997269	-1.88626	0.0775454	-1.89611	0.0801398		5872.79	0.0473807	0.0341855	-0.0728869	0.944722	-0.0620191	0.955852
6010.28	9.16718	0.0943176	-1.98914	0.0681514	-3.01116	0.0100215		6010.28	0.347623	0.20614	-1.33947	0.205236	-0.975621	0.41731		6010.28	0.98639	0.936223	-2.10406	0.0515395	-2.10066	0.0559769		6010.28	0.0379203	0.024971	0.0421924	0.967978	0.0357855	0.974547
6150.99	10.8491	0.0746595	-2.22848	0.044124	-3.42703	0.00452976		6150.99	0.327348	0.184328	-1.36539	0.19718	-0.978393	0.416954		6150.99	0.935508	0.880385	-2.25172	0.0387435	-2.23406	0.044295		6150.99	0.030173	0.0180201	0.146475	0.889269	0.123898	0.912287
6294.99	9.96871	0.0839938	-2.49529	0.0268262	-3.80803	0.00217831		6294.99	0.292128	0.147403	-1.45423	0.171534	-1.01112	0.405277		6294.99	0.833389	0.760211	-2.43784	0.0268173	-2.38601	0.0343484		6294.99	0.0293045	0.0172801	0.191227	0.85587	0.161703	0.88584
6442.36	7.88546	0.115916	-2.81434	0.0146227	-4.19338	0.00106211		6442.36	0.269566	0.124702	-1.52434	0.153336	-1.03825	0.395726		6442.36	0.756933	0.663667	-2.64125	0.0177838	-2.55617	0.0258081		6442.36	0.0341852	0.0215451	0.285275	0.786873	0.241643	0.830591
6593.19	6.86714	0.139704	-2.88492	0.0127722	-4.22988	0.00101976		6593.19	0.230049	0.0876078	-1.41799	0.181637	-0.928955	0.441226		6593.19	0.641811	0.510201	-2.55128	0.0213481	-2.42269	0.0341859		6593.19	0.0335	0.0209312	0.345423	0.743834	0.292521	0.796266
6747.54	7.46494	0.124857	-2.79003	0.0153194	-4.13146	0.00120155		6747.54	0.231345	0.0887579	-1.38032	0.192659	-0.905492	0.451211		6747.54	0.649274	0.52035	-2.47632	0.0248281	-2.3546	0.0384334		6747.54	0.0309909	0.0187248	0.327537	0.756531	0.277132	0.806663
6905.51	6.87332	0.139536	-2.77023	0.0159104	-4.06217	0.00139058		6905.51	0.210946	0.0712793	-1.27355	0.226938	-0.817598	0.491558		6905.51	0.589308	0.438509	-2.35926	0.0313554	-2.21896	0.0496511		6905.51	0.0306906	0.0184652	0.364732	0.73023	0.30857	0.785677
7067.18	7.47806	0.124561	-2.6632	0.0195155	-3.94445	0.00170433		7067.18	0.243709	0.0999759	-1.22941	0.242478	-0.816678	0.490859		7067.18	0.675049	0.555244	-2.31764	0.0340427	-2.21353	0.0488316		7067.18	0.0325898	0.0201232	0.40369	0.703126	0.341757	0.763748
7232.63	6.97894	0.136711	-2.56886	0.0233442	-3.77386	0.00237856		7232.63	0.251156	0.106934	-1.16449	0.266854	-0.779273	0.508518		7232.63	0.690532	0.576061	-2.23025	0.0404	-2.13561	0.0557234		7232.63	0.0359878	0.0231819	0.41987	0.692012	0.355874	0.75441
7401.96	5.85493	0.172639	-2.80706	0.0148279	-4.03213	0.0015483		7401.96	0.225185	0.0833368	-1.20494	0.251453	-0.785395	0.506399		7401.96	0.611962	0.469477	-2.35002	0.0319347	-2.21961	0.0492365		7401.96	0.0384608	0.0254774	0.46746	0.659836	0.396549	0.728144
7575.25	6.1235	0.162729	-2.73823	0.0169138	-3.95688	0.00174901		7575.25	0.233588	0.0907606	-1.11839	0.285289	-0.735358	0.530855		7575.25	0.629337	0.493203	-2.26299	0.037899	-2.14417	0.0558012		7575.25	0.0381462	0.0251823	0.515909	0.627913	0.437602	0.702334
7752.6	5.73567	0.177366	-2.88998	0.0126488	-4.1396	0.0012836		7752.6	0.241207	0.0976717	-1.20316	0.252115	-0.797236	0.500171		7752.6	0.642784	0.511525	-2.4124	0.028214	-2.29121	0.0430454		7752.6	0.0420539	0.0289086	0.542963	0.610474	0.461168	0.687574
7934.1	5.99107	0.167494	-2.74078	0.0168316	-3.9491	0.0017881		7934.1	0.273205	0.1283	-1.12937	0.280814	-0.771847	0.511445		7934.1	0.718708	0.613597	-2.31884	0.0339623	-2.2307	0.0468121		7934.1	0.0456021	0.0323997	0.580472	0.586773	0.493623	0.667662
8119.84	5.94016	0.169388	-2.55823	0.0238189	-3.68186	0.00294642		8119.84	0.309502	0.165431	-1.07209	0.304768	-0.756806	0.517775		8119.84	0.806533	0.726895	-2.21444	0.0416617	-2.15906	0.0520486		8119.84	0.0521032	0.0390339	0.582144	0.58573	0.496131	0.665779
8309.94	5.83574	0.173386	-2.56703	0.0234251	-3.6857	0.00294235		8309.94	0.339941	0.197841	-1.05949	0.310237	-0.766998	0.51179		8309.94	0.866606	0.80046	-2.23327	0.0401632	-2.19586	0.0481208		8309.94	0.0582516	0.0455573	0.641243	0.549598	0.547616	0.634961
8504.49	5.05371	0.209071	-2.47784	0.0277226	-3.48573	0.0044986		8504.49	0.329762	0.186908	-0.949411	0.361142	-0.681665	0.555961		8504.49	0.826861	0.752176	-2.09698	0.0522413	-2.05051	0.0628455		8504.49	0.0652514	0.0532379	0.669967	0.532571	0.573461	0.619611
8703.59	3.88748	0.29096	-2.50488	0.026345	-3.37914	0.00620816		8703.59	0.291783	0.147049	-0.905932	0.382802	-0.629699	0.58515		8703.59	0.721949	0.617884	-2.05024	0.0570968	-1.97334	0.0733197		8703.59	0.0750571	0.0643804	0.670023	0.532538	0.575325	0.61791
8907.35	4.5564	0.238638	-2.21661	0.045099	-3.0693	0.0100711		8907.35	0.349481	0.208154	-0.768428	0.45709	-0.560515	0.623187		8907.35	0.857605	0.789661	-1.83653	0.0849289	-1.80355	0.0961115		8907.35	0.0767011	0.0662868	0.694199	0.518483	0.596397	0.605838
9115.89	5.23547	0.19975	-2.08415	0.0574395	-2.94714	0.0120959		9115.89	0.396761	0.25982	-0.654461	0.525161	-0.494595	0.661747		9115.89	0.956448	0.903695	-1.70555	0.107426	-1.69661	0.114121		9115.89	0.0757832	0.0652212	0.766341	0.478073	0.658183	0.571899
9329.3	5.15844	0.203614	-2.15612	0.0503896	-3.04233	0.010169		9329.3	0.335568	0.193135	-0.565421	0.582205	-0.407888	0.7172		9329.3	0.809895	0.731103	-1.64784	0.118881	-1.60741	0.134192		9329.3	0.0650523	0.0530161	0.813939	0.452684	0.69665	0.552414
9547.72	5.14895	0.204099	-2.07702	0.0581861	-2.92992	0.0125438		9547.72	0.325067	0.181895	-0.482414	0.638192	-0.345032	0.758377		9547.72	0.784538	0.699118	-1.539	0.143345	-1.49567	0.161147		9547.72	0.0631328	0.0508871	0.823092	0.447919	0.704042	0.548745
9771.24	6.09194	0.163844	-1.94329	0.0739528	-2.80624	0.0152871		9771.24	0.328577	0.185641	-0.328371	0.74829	-0.235538	0.832615		9771.24	0.789449	0.705357	-1.35796	0.193318	-1.32069	0.211727		9771.24	0.0539364	0.0409552	0.880833	0.418728	0.751148	0.525747
Frequency First Maximum	0.484589	0.337729	0.664243	0.518144	0.555626	0.607312		Frequency First Maximum	3.57703	0.47633	0.162436	0.873666	0.231307	0.824127		Frequency First Maximum	0.864468	0.797902	0.582629	0.568264	0.572704	0.577246		Frequency First Maximum	7.38158	0.243282	-0.375899	0.722413	-0.42742	0.691149
Magnitude First Maximum	68.7406	0.00511559	-1.42704	0.177144	-2.38182	0.0368546		Magnitude First Maximum	0.351083	0.209891	-2.54197	0.0258447	-1.85652	0.183064		Magnitude First Maximum	0.745159	0.64836	-2.39512	0.0292016	-2.31375	0.0400955		Magnitude First Maximum	0.00510736	0.00132584	-1.41899	0.215118	-1.18948	0.35553
Frequency First Minimum	3.84909	0.294531	1.84654	0.0876989	2.48677	0.0304216		Frequency First Minimum	12.8303	0.148848	-0.513538	0.616899	-0.900037	0.386192		Frequency First Minimum	1.58492	0.592403	0.956179	0.353207	1.00854	0.329157		Frequency First Minimum	3.33333	0.478548	-3.9036	0.011368	-4.27618	0.00888098
Magnitude First Minimum	4.41745	0.248156	-1.89176	0.0810091	-2.60664	0.0236569		Magnitude First Minimum	0.400944	0.26441	-1.63516	0.127956	-1.23943	0.320487		Magnitude First Minimum	1.04736	0.999527	-2.25748	0.0383092	-2.26984	0.040657		Magnitude First Minimum	0.0907635	0.0829627	-0.232654	0.825254	-0.200759	0.857435
Frequency Second Maximum	8.09256	0.111897	10.9287	6.36138e-08	16.3302	5.02396e-10		Frequency Second Maximum	7.41818	0.249103	6.8689	1.72535e-05	11.2295	5.19952e-07		Frequency Second Maximum	1.24625	0.820232	10.8128	9.16232e-09	11.096	2.52907e-08		Frequency Second Maximum	0.916667	0.881026	-5.70911	0.00230325	-5.66667	0.00375245
Magnitude Second Maximum	175.249	0.00126971	-2.13046	0.0528057	-3.59341	0.00467103		Magnitude Second Maximum	1.69507	0.854905	-1.9695	0.0724208	-2.30903	0.0804921		Magnitude Second Maximum	4.86344	0.0659551	-2.85	0.0115811	-3.32916	0.00460851		Magnitude Second Maximum	0.00967235	0.00342043	-0.39144	0.711598	-0.32868	0.773226
																								Frequency Second Minimum	1.12329	0.994268	0.170747	0.871117	0.172452	0.870396
																								Magnitude Second Minimum	0.0755227	0.0649193	-1.02533	0.352231	-0.880541	0.463128
																								Frequency Third Maximum	0.0932377	0.0859565	1.70214	0.149464	1.46991	0.264517
																								Magnitude Third Maximum	0.0592119	0.0465959	-0.12453	0.905748	-0.106381	0.924276
Slope 1	0.28621	0.115496	1.93273	0.0753517	1.44237	0.229271		Slope 1	0.480435	0.35097	0.889182	0.391382	0.710272	0.536933		Slope 1	0.38199	0.17199	1.7607	0.0973861	1.58259	0.148146		Slope 1	1.67861	0.788945	-0.602292	0.573249	-0.628847	0.557256
Slope 2	2.6913	0.44929	0.851996	0.409638	1.0729	0.310872		Slope 2	0.209936	0.0704503	0.953268	0.359262	0.611308	0.59743		Slope 2	0.553993	0.390356	1.09175	0.29111	1.01984	0.331353		Slope 2	0.0780054	0.0678061	0.298022	0.777673	0.256141	0.819515
Slope 3	3.96371	0.284079	-1.32783	0.207078	-1.79721	0.0997409		Slope 3	0.0665309	0.00193824	-2.97056	0.011689	-1.56525	0.253709		Slope 3	0.134687	0.00624851	-2.14857	0.0473221	-1.78741	0.116769		Slope 3	0.016785	0.00769751	-1.49248	0.195785	-1.25644	0.333164
Slope 4	1.58113	0.778598	0.955047	0.356977	1.069	0.321696		Slope 4	39.5642	0.049793	1.75962	0.103916	3.32798	0.00639498		Slope 4	2.4965	0.274958	1.77205	0.095426	1.95998	0.0676626		Slope 4	25.0227	0.0773458	1.08122	0.328967	1.26303	0.288124
																								Slope 5	0.00200969	0.000329532	-0.32732	0.756686	-0.274061	0.80968
																								Slope 6	0.447191	0.508774	3.0055	0.0299098	2.81269	0.0597676
