# Supplementary material for: Auditory thresholds compatible with optimal speech reception likely evolved before the human-chimpanzee split
Source: Sci Rep. 2023 Nov 25;13:20732. doi: 10.1038/s41598-023-47778-2 (PMC10676368; doi:10.1038/s41598-023-47778-2)
Supplement: Supplementary file 7 — Supplementary Information 7. [file 41598_2023_47778_MOESM7_ESM.xlsx]

## Sheet: Tabelle1
Model parameters
tympanic membrane
density tympanic membrane		1.1g/cm^3
Young's Modulus tympanic membrane (radial) Pars tensa		61MPa
Young's Modulus tympanic membrane (circumferential) Pars tensa middle layer		30MPa
Shear Modulus tympanic membrane		2.5MPa
Young's Modulus tympanic membrane boundary layer		3.6MPa
Young's Modulus tympanic membrane pars flaccida		3.6MPa
Poisson's ratio tympanic membrane		0.42
Damping ratio tympanic membrane		0.28
tympanic membrane thickness pars tensa		160µm	3layers : middle layer 80µm; boundary layers: 40µm
tympanic membrane thickness pars flaccida		180µm
Ossicles
Young's Modulus ossicles		1.41e4MPa
Poisson's ratio ossicle		0.3
density malleus		2.31g/cm^3
density incus		2.14g/cm^3
density stapes		2.20g/cm^3
Ligaments/tendons
density ligaments/tendons		1.2g/cm^3
Young's Modulus ligaments/tendons		7.0MPa
Poisson's ratio ligaments/tendons		0.49
damping ratio ligaments/tendons		0.25
diameter lateral mallear ligament		250µm
length lateral mallear ligament		1.26mm
diameter superior mallear ligament		350µm
length superior mallear ligament		0.90mm
diameter anterior mallear ligament		1050µm
length anterior mallear ligament		1.91mm
diameter tensor tympany tendon		500µm
length tensor tympany tendon		3.98mm
diameter posterior incudal ligament		500µm
length posterior incudal ligament		1.0mm
diameter superior incudal ligament		500µm
length superior incudal ligament		1.0mm
diameter stapedius tendon		350µm
length stapedius tendon		2.53mm
Stapedial annular ligament
density stapedial annular ligament		1.2g/cm^3
Young's Modulus stapedial annular ligament		0.25MPa
Poisson's ratio stapedial annular ligament		0.49
damping ratio stapedial annular ligament		0.2
Incudomallear joint
diameter Incudomallear joint		3.8mm
thickness Incudomallear joint		0.4mm
density Incudomallear joint		1.2g/cm^3
Young's Modulus Incudomallear joint		4.0MPa
Poisson's ratio Incudomallear joint		0.49
damping ratio Incudomallear joint		0.2
incudostapedial joint
diameter incudostapedial joint		1.2mm
thickness incudostapedial joint		0.3mm
density incudostapedial joint		1.2g/cm^3
Young's Modulus incudostapedial joint		4.0MPa
Poisson's ratio incudostapedial joint		0.49
damping ratio incudostapedial joint		0.2
Chochlea
cochlea Mass		10mg
cochlea stiffness		0.091N/mm
cochlea damping		0.07N*s/m
External acoustic canal
speed of sound		344m/s
air density		1.21mg/cm^3
external acoustic canal boundary impedance (human)		13875Pa*s/m
external acoustic canal boundary impedance (chimp)		23587Pa*s/m
external acoustic canal boundary impedance (bonobo)		51336Pa*s/m
